# Supplementary material for: 2-Chloro-4-(2-iodo­benzene­sulfonamido)­benzoic acid
Source: Acta Crystallogr Sect E Struct Rep Online. 2011 May 7;67(Pt 6):o1327. doi: 10.1107/S1600536811016412 (PMC3120592; doi:10.1107/S1600536811016412)
Supplement: Supplementary file 1 [file e-67-o1327-sup1.cif]

##############################################################################
#                                                                            #
# This CIF contains the data in a paper accepted for publication in          #
# Acta Crystallographica Section E. It conforms to the requirements of       #
# Notes for Authors for Acta Crystallographica Section E, and has been       #
# peer reviewed under the auspices of the IUCr Commission on Journals.       #
#                                                                            #
# Full details of the Crystallographic Information File format               #
# are given in the paper "The Crystallographic Information File (CIF):       #
# a New Standard Archive File for Crystallography" by S. R. Hall, F. H.      #
# Allen and I. D. Brown [Acta Cryst. (1991), A47, 655-685].                  #
#                                                                            #
# The current version of the core CIF dictionary is obtainable from          #
# ftp://ftp.iucr.org/pub/cif_core.dic.                                       #
#                                                                            #
# Software is freely available for graphical display of the structure(s)     #
# in this CIF. For information consult the CIF software page                 #
# http://www.iucr.org/resources/cif/software.                                #
#                                                                            #
# This file may be used for bona fide research purposes within the           #
# scientific community so long as proper attribution is given to the journal # 
# article from which it was obtained.                                        #
#                                                                            #
##############################################################################
data_I
_audit_creation_method     SHELXL-97
_chemical_name_systematic
;
2-Chloro-4-(2-iodobenzenesulfonamido)benzoic acid
;
_chemical_name_common     ?
_chemical_formula_moiety     'C13 H9 Cl I N O4 S'
_chemical_formula_sum     'C13 H9 Cl I N O4 S'
_chemical_formula_iupac     'C13 H9 Cl I N O4 S'
_chemical_formula_weight     437.62
_chemical_melting_point     ?
_symmetry_cell_setting     monoclinic
_symmetry_space_group_name_H-M     'P 21/n'
_symmetry_space_group_name_Hall     '-P 2yn'
loop_
    _symmetry_equiv_pos_as_xyz
    'x, y, z'
    '-x+1/2, y+1/2, -z+1/2'
    '-x, -y, -z'
    'x-1/2, -y-1/2, z-1/2'
_cell_length_a     14.1522(8)
_cell_length_b     7.3203(4)
_cell_length_c     14.7193(8)
_cell_angle_alpha     90.00
_cell_angle_beta     104.892(2)
_cell_angle_gamma     90.00
_cell_volume     1473.68(14)
_cell_formula_units_Z     4
_cell_measurement_reflns_used     2692
_cell_measurement_theta_min     2.86
_cell_measurement_theta_max     22.17
_cell_measurement_temperature     296(2)
_exptl_crystal_description     'needle'
_exptl_crystal_colour     'red'
_exptl_crystal_size_max     0.18
_exptl_crystal_size_mid     0.15
_exptl_crystal_size_min     0.09
_exptl_crystal_density_diffrn     1.972
_exptl_crystal_density_meas     ?
_exptl_crystal_density_method     'not measured'
_exptl_crystal_F_000     848
_exptl_absorpt_coefficient_mu     2.509
_exptl_absorpt_correction_type     multi-scan
_exptl_absorpt_process_details     '(SADABS; Bruker, 2007)'
_exptl_absorpt_correction_T_min     0.661
_exptl_absorpt_correction_T_max     0.806
_exptl_special_details
;
;
_diffrn_ambient_temperature     296(2)
_diffrn_radiation_type     MoK\a
_diffrn_radiation_wavelength     0.71073
_diffrn_radiation_source     'fine-focus sealed tube'
_diffrn_radiation_monochromator     graphite
_diffrn_measurement_device_type     'Bruker Kappa APEXII CCD'
_diffrn_measurement_method     '\f and \w'
_diffrn_detector_area_resol_mean     ?
_diffrn_reflns_number     16645
_diffrn_reflns_av_R_equivalents     0.0580
_diffrn_reflns_av_sigmaI/netI     0.0686
_diffrn_reflns_theta_min     2.86
_diffrn_reflns_theta_max     28.34
_diffrn_reflns_theta_full     28.34
_diffrn_measured_fraction_theta_max     0.998
_diffrn_measured_fraction_theta_full     0.998
_diffrn_reflns_limit_h_min     -18
_diffrn_reflns_limit_h_max     18
_diffrn_reflns_limit_k_min     -9
_diffrn_reflns_limit_k_max     5
_diffrn_reflns_limit_l_min     -19
_diffrn_reflns_limit_l_max     18
_diffrn_standards_number     0
_diffrn_standards_interval_count     .
_diffrn_standards_interval_time     .
_diffrn_standards_decay_%     ?
_refine_special_details
;
 Refinement of F^2^ against ALL reflections.  The weighted R-factor wR and
 goodness of fit S are based on F^2^, conventional R-factors R are based
 on F, with F set to zero for negative F^2^. The threshold expression of
 F^2^ > 2\s(F^2^) is used only for calculating R-factors(gt) etc. and is
 not relevant to the choice of reflections for refinement.  R-factors based
 on F^2^ are statistically about twice as large as those based on F, and R-
 factors based on ALL data will be even larger.
;
_reflns_number_total     3668
_reflns_number_gt     1876
_reflns_threshold_expression     I>2\s(I)
_refine_ls_structure_factor_coef     Fsqd
_refine_ls_matrix_type     full
_refine_ls_R_factor_all     0.1298
_refine_ls_R_factor_gt     0.0538
_refine_ls_wR_factor_gt     0.1045
_refine_ls_wR_factor_ref     0.1289
_refine_ls_goodness_of_fit_ref     1.028
_refine_ls_restrained_S_all     1.028
_refine_ls_number_reflns     3668
_refine_ls_number_parameters     191
_refine_ls_number_restraints     0
_refine_ls_hydrogen_treatment     constr
_refine_ls_weighting_scheme     calc
_refine_ls_weighting_details
         'calc w=1/[\s^2^(Fo^2^)+(0.0383P)^2^+3.6338P] where P=(Fo^2^+2Fc^2^)/3'
_atom_sites_solution_hydrogens     geom
_atom_sites_solution_primary     direct
_atom_sites_solution_secondary     difmap
_refine_ls_shift/su_max     0.000
_refine_ls_shift/su_mean     0.000
_refine_diff_density_max     1.236
_refine_diff_density_min     -1.303
_refine_ls_extinction_method     none
_refine_ls_extinction_coef     ?
loop_
    _atom_type_symbol
    _atom_type_description
    _atom_type_scat_dispersion_real
    _atom_type_scat_dispersion_imag
    _atom_type_scat_source
    'C' 'C' 0.0033 0.0016
                         'International Tables Vol C Tables 4.2.6.8 and 6.1.1.4'
    'H' 'H' 0.0000 0.0000
                         'International Tables Vol C Tables 4.2.6.8 and 6.1.1.4'
    'N' 'N' 0.0061 0.0033
                         'International Tables Vol C Tables 4.2.6.8 and 6.1.1.4'
    'O' 'O' 0.0106 0.0060
                         'International Tables Vol C Tables 4.2.6.8 and 6.1.1.4'
    'S' 'S' 0.1246 0.1234
                         'International Tables Vol C Tables 4.2.6.8 and 6.1.1.4'
    'Cl' 'Cl' 0.1484 0.1585
                         'International Tables Vol C Tables 4.2.6.8 and 6.1.1.4'
    'I' 'I' -0.4742 1.8119
                         'International Tables Vol C Tables 4.2.6.8 and 6.1.1.4'
_computing_data_collection     'APEX2 (Bruker, 2007)'
_computing_cell_refinement     'SAINT (Bruker, 2007)'
_computing_data_reduction     'SAINT (Bruker, 2007)'
_computing_structure_solution     'SHELXS97 (Sheldrick, 2008)'
_computing_structure_refinement     'SHELXL97 (Sheldrick, 2008)'
_computing_molecular_graphics
                              'ORTEP-3 (Farrugia, 1997) and PLATON (Spek, 2009)'
_computing_publication_material
;
WinGX (Farrugia, 1999) and PLATON (Spek, 2009)
;
loop_
    _atom_site_type_symbol
    _atom_site_label
    _atom_site_fract_x
    _atom_site_fract_y
    _atom_site_fract_z
    _atom_site_U_iso_or_equiv
    _atom_site_adp_type
    _atom_site_calc_flag
    _atom_site_refinement_flags
    _atom_site_occupancy
    _atom_site_symmetry_multiplicity
    _atom_site_disorder_assembly
    _atom_site_disorder_group
    I I1 0.09820(4) 0.29186(7) -0.02615(4) 0.0813(2) Uani d . 1 1 . .
    Cl Cl1 0.57812(11) -0.0907(2) 0.24047(12) 0.0606(5) Uani d . 1 1 . .
    S S1 0.22376(11) -0.1302(2) -0.02876(11) 0.0446(4) Uani d . 1 1 . .
    O O2 0.6990(3) 0.2380(5) 0.2686(3) 0.0522(11) Uani d . 1 1 . .
    O O3 0.1453(3) -0.1280(6) -0.1113(3) 0.0608(12) Uani d . 1 1 . .
    O O4 0.2813(3) -0.2894(6) -0.0053(4) 0.0685(13) Uani d . 1 1 . .
    O O1 0.6486(3) 0.4890(5) 0.1868(3) 0.0587(12) Uani d . 1 1 . .
    H H1O 0.6958 0.5337 0.2247 0.088 Uiso calc R 1 1 . .
    N N1 0.2946(3) 0.0364(6) -0.0429(3) 0.0415(12) Uani d . 1 1 . .
    H H1 0.2808 0.0897 -0.0967 0.050 Uiso calc R 1 1 . .
    C C1 0.1801(4) -0.0725(8) 0.0698(4) 0.0443(14) Uani d . 1 1 . .
    C C2 0.1285(4) 0.0854(10) 0.0765(5) 0.0549(17) Uani d . 1 1 . .
    C C3 0.0945(5) 0.1169(14) 0.1543(6) 0.082(3) Uani d . 1 1 . .
    H H3 0.0604 0.2237 0.1588 0.099 Uiso calc R 1 1 . .
    C C4 0.1104(8) -0.005(2) 0.2231(8) 0.116(4) Uani d . 1 1 . .
    H H4 0.0860 0.0174 0.2749 0.140 Uiso calc R 1 1 . .
    C C5 0.1625(7) -0.1670(17) 0.2205(6) 0.102(4) Uani d . 1 1 . .
    H H5 0.1740 -0.2503 0.2698 0.122 Uiso calc R 1 1 . .
    C C6 0.1957(5) -0.1974(11) 0.1423(6) 0.070(2) Uani d . 1 1 . .
    H H6 0.2295 -0.3047 0.1380 0.085 Uiso calc R 1 1 . .
    C C7 0.3765(4) 0.1009(7) 0.0255(4) 0.0315(12) Uani d . 1 1 . .
    C C8 0.4328(4) -0.0092(7) 0.0936(4) 0.0372(13) Uani d . 1 1 . .
    H H8 0.4155 -0.1309 0.0976 0.045 Uiso calc R 1 1 . .
    C C9 0.5151(4) 0.0594(7) 0.1565(4) 0.0350(13) Uani d . 1 1 . .
    C C10 0.5457(4) 0.2393(6) 0.1501(4) 0.0297(11) Uani d . 1 1 . .
    C C11 0.4845(4) 0.3480(7) 0.0827(4) 0.0390(13) Uani d . 1 1 . .
    H H11 0.5006 0.4704 0.0788 0.047 Uiso calc R 1 1 . .
    C C12 0.4019(4) 0.2832(7) 0.0222(4) 0.0384(13) Uani d . 1 1 . .
    H H12 0.3625 0.3611 -0.0214 0.046 Uiso calc R 1 1 . .
    C C13 0.6385(4) 0.3173(7) 0.2090(4) 0.0364(13) Uani d . 1 1 . .
loop_
    _atom_site_aniso_label
    _atom_site_aniso_U_11
    _atom_site_aniso_U_22
    _atom_site_aniso_U_33
    _atom_site_aniso_U_12
    _atom_site_aniso_U_13
    _atom_site_aniso_U_23
    I1 0.0650(3) 0.0593(3) 0.1146(5) 0.0148(2) 0.0143(3) -0.0042(3)
    Cl1 0.0512(9) 0.0458(8) 0.0741(12) 0.0036(7) -0.0037(8) 0.0291(8)
    S1 0.0403(8) 0.0417(8) 0.0510(10) -0.0072(6) 0.0103(8) -0.0130(7)
    O2 0.038(2) 0.048(2) 0.059(3) 0.0023(18) -0.010(2) 0.007(2)
    O3 0.055(3) 0.071(3) 0.051(3) -0.018(2) 0.003(2) -0.023(2)
    O4 0.060(3) 0.039(2) 0.105(4) -0.004(2) 0.020(3) -0.013(2)
    O1 0.069(3) 0.044(2) 0.045(3) -0.019(2) -0.017(2) 0.006(2)
    N1 0.037(3) 0.058(3) 0.027(3) -0.008(2) 0.005(2) 0.001(2)
    C1 0.034(3) 0.057(4) 0.041(4) -0.013(3) 0.006(3) 0.001(3)
    C2 0.034(3) 0.077(5) 0.053(4) -0.020(3) 0.010(3) -0.020(4)
    C3 0.062(5) 0.125(7) 0.075(6) -0.020(5) 0.045(5) -0.039(6)
    C4 0.091(8) 0.201(13) 0.070(7) -0.062(8) 0.045(6) -0.020(8)
    C5 0.082(7) 0.160(10) 0.057(6) -0.047(7) 0.009(5) 0.040(7)
    C6 0.053(4) 0.085(5) 0.070(5) -0.016(4) 0.009(4) 0.016(4)
    C7 0.030(3) 0.041(3) 0.026(3) -0.002(2) 0.013(2) -0.001(2)
    C8 0.037(3) 0.035(3) 0.042(4) 0.000(2) 0.013(3) 0.003(3)
    C9 0.036(3) 0.036(3) 0.034(3) 0.010(2) 0.012(3) 0.011(2)
    C10 0.029(3) 0.031(3) 0.031(3) 0.002(2) 0.011(2) 0.000(2)
    C11 0.042(3) 0.037(3) 0.036(3) -0.002(2) 0.006(3) 0.005(2)
    C12 0.036(3) 0.040(3) 0.036(3) 0.000(2) 0.002(3) 0.012(3)
    C13 0.041(3) 0.038(3) 0.031(3) -0.001(2) 0.012(3) 0.001(2)
_geom_special_details
;
 All s.u.'s (except the s.u. in the dihedral angle between two l.s. planes)
 are estimated using the full covariance matrix.  The cell s.u.'s are taken
 into account individually in the estimation of s.u.'s in distances, angles
 and torsion angles; correlations between s.u.'s in cell parameters are only
 used when they are defined by crystal symmetry.  An approximate (isotropic)
 treatment of cell s.u.'s is used for estimating s.u.'s involving l.s. planes.
;
loop_
    _geom_bond_atom_site_label_1
    _geom_bond_atom_site_label_2
    _geom_bond_site_symmetry_2
    _geom_bond_distance
    _geom_bond_publ_flag
    I1 C2 . 2.102(7) ?
    Cl1 C9 . 1.722(5) ?
    S1 O4 . 1.413(4) ?
    S1 O3 . 1.420(4) ?
    S1 N1 . 1.626(5) ?
    S1 C1 . 1.767(6) ?
    O2 C13 . 1.206(6) ?
    O1 C13 . 1.315(6) ?
    O1 H1O . 0.8200 ?
    N1 C7 . 1.407(6) ?
    N1 H1 . 0.8600 ?
    C1 C6 . 1.380(9) ?
    C1 C2 . 1.384(9) ?
    C2 C3 . 1.371(9) ?
    C3 C4 . 1.326(14) ?
    C3 H3 . 0.9300 ?
    C4 C5 . 1.401(14) ?
    C4 H4 . 0.9300 ?
    C5 C6 . 1.368(12) ?
    C5 H5 . 0.9300 ?
    C6 H6 . 0.9300 ?
    C7 C8 . 1.371(7) ?
    C7 C12 . 1.386(7) ?
    C8 C9 . 1.383(7) ?
    C8 H8 . 0.9300 ?
    C9 C10 . 1.396(7) ?
    C10 C11 . 1.388(7) ?
    C10 C13 . 1.489(7) ?
    C11 C12 . 1.360(7) ?
    C11 H11 . 0.9300 ?
    C12 H12 . 0.9300 ?
loop_
    _geom_angle_atom_site_label_1
    _geom_angle_atom_site_label_2
    _geom_angle_atom_site_label_3
    _geom_angle_site_symmetry_1
    _geom_angle_site_symmetry_3
    _geom_angle
    _geom_angle_publ_flag
    O4 S1 O3 . . 119.6(3) ?
    O4 S1 N1 . . 108.3(3) ?
    O3 S1 N1 . . 104.7(3) ?
    O4 S1 C1 . . 107.3(3) ?
    O3 S1 C1 . . 109.8(3) ?
    N1 S1 C1 . . 106.4(2) ?
    C13 O1 H1O . . 109.5 ?
    C7 N1 S1 . . 125.6(4) ?
    C7 N1 H1 . . 117.2 ?
    S1 N1 H1 . . 117.2 ?
    C6 C1 C2 . . 118.7(6) ?
    C6 C1 S1 . . 117.2(6) ?
    C2 C1 S1 . . 124.1(5) ?
    C3 C2 C1 . . 120.3(7) ?
    C3 C2 I1 . . 115.4(6) ?
    C1 C2 I1 . . 124.3(5) ?
    C4 C3 C2 . . 119.8(9) ?
    C4 C3 H3 . . 120.1 ?
    C2 C3 H3 . . 120.1 ?
    C3 C4 C5 . . 122.4(9) ?
    C3 C4 H4 . . 118.8 ?
    C5 C4 H4 . . 118.8 ?
    C6 C5 C4 . . 117.2(9) ?
    C6 C5 H5 . . 121.4 ?
    C4 C5 H5 . . 121.4 ?
    C5 C6 C1 . . 121.5(8) ?
    C5 C6 H6 . . 119.3 ?
    C1 C6 H6 . . 119.3 ?
    C8 C7 C12 . . 119.0(5) ?
    C8 C7 N1 . . 122.9(5) ?
    C12 C7 N1 . . 118.1(5) ?
    C7 C8 C9 . . 120.5(5) ?
    C7 C8 H8 . . 119.7 ?
    C9 C8 H8 . . 119.7 ?
    C8 C9 C10 . . 121.3(5) ?
    C8 C9 Cl1 . . 116.1(4) ?
    C10 C9 Cl1 . . 122.5(4) ?
    C11 C10 C9 . . 116.2(5) ?
    C11 C10 C13 . . 119.4(4) ?
    C9 C10 C13 . . 124.4(5) ?
    C12 C11 C10 . . 122.8(5) ?
    C12 C11 H11 . . 118.6 ?
    C10 C11 H11 . . 118.6 ?
    C11 C12 C7 . . 120.0(5) ?
    C11 C12 H12 . . 120.0 ?
    C7 C12 H12 . . 120.0 ?
    O2 C13 O1 . . 122.6(5) ?
    O2 C13 C10 . . 126.4(5) ?
    O1 C13 C10 . . 111.0(5) ?
loop_
    _geom_torsion_atom_site_label_1
    _geom_torsion_atom_site_label_2
    _geom_torsion_atom_site_label_3
    _geom_torsion_atom_site_label_4
    _geom_torsion_site_symmetry_1
    _geom_torsion_site_symmetry_2
    _geom_torsion_site_symmetry_3
    _geom_torsion_site_symmetry_4
    _geom_torsion
    _geom_torsion_publ_flag
    O4 S1 N1 C7 . . . . -58.9(5) ?
    O3 S1 N1 C7 . . . . 172.4(4) ?
    C1 S1 N1 C7 . . . . 56.2(5) ?
    O4 S1 C1 C6 . . . . -8.9(5) ?
    O3 S1 C1 C6 . . . . 122.5(5) ?
    N1 S1 C1 C6 . . . . -124.7(5) ?
    O4 S1 C1 C2 . . . . 173.7(5) ?
    O3 S1 C1 C2 . . . . -54.9(5) ?
    N1 S1 C1 C2 . . . . 57.9(5) ?
    C6 C1 C2 C3 . . . . 0.5(9) ?
    S1 C1 C2 C3 . . . . 177.9(5) ?
    C6 C1 C2 I1 . . . . 179.7(4) ?
    S1 C1 C2 I1 . . . . -3.0(7) ?
    C1 C2 C3 C4 . . . . -0.6(11) ?
    I1 C2 C3 C4 . . . . -179.8(6) ?
    C2 C3 C4 C5 . . . . 0.9(14) ?
    C3 C4 C5 C6 . . . . -1.2(14) ?
    C4 C5 C6 C1 . . . . 1.1(12) ?
    C2 C1 C6 C5 . . . . -0.9(10) ?
    S1 C1 C6 C5 . . . . -178.4(6) ?
    S1 N1 C7 C8 . . . . 30.4(7) ?
    S1 N1 C7 C12 . . . . -150.9(4) ?
    C12 C7 C8 C9 . . . . -1.7(8) ?
    N1 C7 C8 C9 . . . . 177.0(5) ?
    C7 C8 C9 C10 . . . . -2.8(8) ?
    C7 C8 C9 Cl1 . . . . 178.5(4) ?
    C8 C9 C10 C11 . . . . 5.3(7) ?
    Cl1 C9 C10 C11 . . . . -176.1(4) ?
    C8 C9 C10 C13 . . . . -173.7(5) ?
    Cl1 C9 C10 C13 . . . . 4.9(7) ?
    C9 C10 C11 C12 . . . . -3.6(8) ?
    C13 C10 C11 C12 . . . . 175.5(5) ?
    C10 C11 C12 C7 . . . . -0.7(8) ?
    C8 C7 C12 C11 . . . . 3.4(8) ?
    N1 C7 C12 C11 . . . . -175.3(5) ?
    C11 C10 C13 O2 . . . . -178.6(5) ?
    C9 C10 C13 O2 . . . . 0.3(9) ?
    C11 C10 C13 O1 . . . . 0.3(7) ?
    C9 C10 C13 O1 . . . . 179.2(5) ?
loop_
    _geom_hbond_atom_site_label_D
    _geom_hbond_atom_site_label_H
    _geom_hbond_atom_site_label_A
    _geom_hbond_site_symmetry_A
    _geom_hbond_distance_DH
    _geom_hbond_distance_HA
    _geom_hbond_distance_DA
    _geom_hbond_angle_DHA
    N1 H1 O2 4_565 0.86 2.38 3.214(6) 162
    O1 H1O O2 2_655 0.82 2.09 2.771(6) 140
data_global
_journal_date_recd_electronic     2011-04-28
_journal_date_accepted     2011-04-30
_journal_name_full     'Acta Crystallographica, Section E'
_journal_year     2011
_journal_volume     67
_journal_issue      6
_journal_page_first     o1327
_journal_page_last     o1327
_journal_paper_category     QO
_journal_coeditor_code     HB5865
_publ_contact_author_name     'Muhammad Nadeem Arshad'
_publ_contact_author_address
;
Materials Chemistry laboratory, Department of Chemistry,
GC University,
Lahore,
Pakistan.
;
_publ_contact_author_email     'mnachemist@hotmail.com'
_publ_contact_author_fax     ?
_publ_contact_author_phone     '+923334537630'
_publ_section_title
;
2-Chloro-4-(2-iodobenzenesulfonamido)benzoic acid
;
loop_
    _publ_author_name
    _publ_author_footnote
    _publ_author_address
    'Arshad, Muhammad Nadeem'
;
Materials Chemistry Laboratory,
Department of Chemistry, GC University, Lahore 54000, Pakistan.
;
;
X-ray Diffraction and Crystallography Laboratory, Department of Physics,
School of Physical Sciences, University of the Punjab,
Quaid-e-Azam Campus, Lahore 54590, Pakistan
;
    'Khan, Islam Ullah' .
;
Materials Chemistry laboratory, Department of Chemistry,
GC University, Lahore 54000, Pakistan
;
    'Rafique, H. M.' .
;
X-ray Diffraction and Crystallography Laboratory, Department of Physics,
School of Physical Sciences, University of the Punjab,
Quaid-e-Azam Campus, Lahore 54590, Pakistan
;
    'Asiri, Abdullah M.' .
;
The Center of Excellence for Advanced Materials Research,
King Abdul Aziz University, Jeddah, PO Box 80203, Saudi Arabia
;
    'Shafiq, Muhammad' .
;
Materials Chemistry laboratory, Department of Chemistry,
GC University, Lahore 54000, Pakistan
;
