# Supplementary material for: 2-Chloro-4-(2-iodo­benzene­sulfonamido)­benzoic acid
Source: Acta Crystallogr Sect E Struct Rep Online. 2011 May 7;67(Pt 6):o1327. doi: 10.1107/S1600536811016412 (PMC3120592; doi:10.1107/S1600536811016412)
Supplement: Supplementary file 2 [file e-67-o1327-Isup2.hkl]

#
# h,k,l, Fc-squared, Fo-squared, sigma(Fo-squared) and status flag
#
data_I
_shelx_title ' BBENZ in P2(1)/n'
_shelx_refln_list_code          4
_shelx_F_calc_maximum      266.61
_exptl_crystal_F_000       848.00
_reflns_d_resolution_high  0.7486
 
loop_
 _symmetry_equiv_pos_as_xyz
 'x, y, z'
 '-x+1/2, y+1/2, -z+1/2'
 '-x, -y, -z'
 'x-1/2, -y-1/2, z-1/2'
 
_cell_length_a    14.1522
_cell_length_b     7.3203
_cell_length_c    14.7193
_cell_angle_alpha  90.000
_cell_angle_beta  104.892
_cell_angle_gamma  90.000
 
_shelx_F_squared_multiplier     1.000
 
loop_
 _refln_index_h
 _refln_index_k
 _refln_index_l
 _refln_F_squared_calc
 _refln_F_squared_meas
 _refln_F_squared_sigma
 _refln_observed_status
   2   0   0        7.49       -5.95      5.95 o
   4   0   0    30761.58    31145.73    366.17 o
   6   0   0    15797.58    15113.67    263.07 o
   8   0   0      121.18       57.25     30.12 o
  10   0   0     7525.10     7188.44    242.60 o
  12   0   0       88.82      108.36     48.42 o
  14   0   0       29.10      -20.88     54.84 o
  16   0   0      378.49      368.10    137.26 o
  18   0   0        0.31      -21.30    132.00 o
   1   1   0      613.72      579.66     11.39 o
   2   1   0    14512.38    14972.66    146.81 o
   3   1   0     8262.02     9000.78     84.97 o
   4   1   0    11811.13    12047.27    114.04 o
   5   1   0     4032.17     3791.99     47.54 o
   6   1   0     3219.80     3184.20     45.47 o
   7   1   0     2966.84     3024.22     49.05 o
   8   1   0     4919.22     4693.57     70.89 o
   9   1   0        1.10       21.81     18.79 o
  10   1   0       18.33       58.11     27.98 o
  11   1   0     1130.35     1141.43     53.08 o
  12   1   0     1887.29     1869.87    107.68 o
  13   1   0       19.75      -14.72     34.75 o
  14   1   0       11.42       22.30     58.04 o
  15   1   0       45.66       46.81     49.54 o
  16   1   0       41.12      -39.41     59.09 o
  17   1   0        8.61      113.81     66.54 o
  18   1   0      198.06      195.96    108.37 o
   0   2   0    17727.94    19319.21    329.44 o
   1   2   0     5680.78     5706.35     85.49 o
   2   2   0       22.00      -11.38     11.38 o
   3   2   0       82.86       73.45     11.16 o
   4   2   0     2469.19     2426.73     39.29 o
   5   2   0       34.42       47.00     11.59 o
   6   2   0     6468.67     6550.99    110.19 o
   7   2   0      231.53      169.34     18.18 o
   8   2   0       28.16       30.72     18.76 o
   9   2   0       12.99       11.55     21.29 o
  10   2   0     2991.11     3064.39     68.92 o
  11   2   0      757.11      802.94     78.08 o
  12   2   0       34.38       50.26     39.30 o
  13   2   0      414.43      436.48     62.12 o
  14   2   0      493.08      468.08     60.34 o
  15   2   0       10.42       22.89     44.23 o
  16   2   0      327.88      220.73     59.39 o
  17   2   0      235.60      162.67     76.35 o
   1   3   0     1429.71     1235.30     30.00 o
   2   3   0    23143.94    23218.34    353.90 o
   3   3   0       51.77       30.63     24.07 o
   4   3   0     1136.69     1093.44     34.39 o
   5   3   0    12641.51    12441.15    150.06 o
   6   3   0      264.14      255.92     17.02 o
   7   3   0       63.58       52.36     17.89 o
   8   3   0     6149.54     6371.67     95.81 o
   9   3   0      181.64      117.08     24.18 o
  10   3   0       59.62        0.41     19.80 o
  11   3   0     1161.52     1318.55    111.26 o
  12   3   0        5.92       79.17     36.73 o
  13   3   0      397.91      277.34     52.72 o
  14   3   0      134.09      206.58     51.92 o
  15   3   0      153.80      127.30     51.01 o
  16   3   0        1.74        1.71     50.37 o
  17   3   0        1.51       -3.59     56.84 o
   0   4   0     1046.99     1148.37     35.92 o
   1   4   0     6275.83     6230.57     98.44 o
   2   4   0      531.37      607.68     24.62 o
   3   4   0    11330.89    11191.08    184.22 o
   4   4   0      780.97      843.77     32.09 o
   5   4   0       50.27       39.71     13.30 o
   6   4   0      360.85      373.30     22.02 o
   7   4   0     4089.20     4103.01     88.51 o
   8   4   0      473.91      469.30     26.97 o
   9   4   0     1724.89     1642.87     57.42 o
  10   4   0      466.91      411.53     37.72 o
  11   4   0      261.60      226.66     39.93 o
  12   4   0       57.57       79.42     35.08 o
  13   4   0      444.75      486.27     59.26 o
  14   4   0      127.28      148.66     49.96 o
  15   4   0        4.45      -46.16     46.16 o
  16   4   0       12.53      -22.26     56.79 o
   1   5   0     1410.06     1341.94     35.31 o
   2   5   0      789.02      857.18     31.17 o
   3   5   0      303.64      323.39     23.97 o
   4   5   0        9.69      -18.31     18.31 o
   5   5   0     1482.15     1359.45     57.86 o
   6   5   0      553.90      505.84     25.51 o
   7   5   0      357.99      380.21     33.52 o
   8   5   0       58.92      112.30     25.46 o
   9   5   0     1043.65     1182.19     48.48 o
  10   5   0       82.94       39.09     27.48 o
  11   5   0      201.20      187.67     40.98 o
  12   5   0       45.86       76.14     39.94 o
  13   5   0      100.86       19.82     43.70 o
  14   5   0      151.88      144.11     83.56 o
  15   5   0      165.08      230.87     68.82 o
   0   6   0      265.18      238.19     34.91 o
   1   6   0      120.34      103.88     21.61 o
   2   6   0      174.17      150.60     22.12 o
   3   6   0     6684.16     6634.78    137.69 o
   4   6   0        0.03       40.86     24.84 o
   5   6   0        0.02       -8.57     26.91 o
   6   6   0      320.38      318.34     26.22 o
   7   6   0     1023.71     1155.53     46.04 o
   8   6   0      426.81      381.07     33.34 o
   9   6   0      818.93      821.07     66.88 o
  10   6   0       60.98       67.79     34.33 o
  11   6   0       84.93      104.03     39.84 o
  12   6   0       17.23        2.55     38.91 o
  13   6   0      567.37      475.58     66.09 o
  14   6   0        3.92       19.48     53.56 o
   1   7   0     1963.91     1992.08     64.29 o
   2   7   0      612.43      632.19     38.30 o
   3   7   0       44.98       42.29     22.55 o
   4   7   0       36.02       26.49     20.22 o
   5   7   0      628.03      648.22     32.76 o
   6   7   0      219.94      236.67     26.23 o
   7   7   0      175.05      204.38     27.65 o
   8   7   0      116.81      184.10     29.93 o
   9   7   0      397.13      376.83     41.97 o
  10   7   0       45.75       42.63     36.40 o
  11   7   0       77.68       85.08     40.39 o
  12   7   0        7.79       22.91     49.71 o
   0   8   0        2.22       32.23     46.44 o
   1   8   0       42.70       49.43     29.40 o
   2   8   0       81.96       74.05     43.83 o
   3   8   0      188.39      181.04     32.66 o
   4   8   0      260.91      229.35     33.46 o
   5   8   0       25.81      -18.37     23.49 o
   6   8   0        0.79        4.72     23.01 o
   7   8   0       39.00       53.70     25.88 o
   8   8   0       69.21      104.55     33.30 o
   9   8   0      125.23      129.08     37.29 o
  10   8   0      108.61      113.34     40.45 o
   1   9   0      162.72      211.53     47.98 o
   2   9   0       38.73       11.02     42.64 o
   3   9   0        3.55        8.95     30.87 o
   4   9   0       26.92      -14.39     41.04 o
   5   9   0      201.08      169.02     46.51 o
   6   9   0       32.58      -20.87     40.43 o
   7   9   0       29.00       -6.16     67.97 o
 -17   0   1       17.41      -24.40    116.81 o
 -15   0   1     2062.16     2036.97    116.57 o
 -13   0   1       78.37       72.67     70.08 o
 -11   0   1     1891.06     1874.44     77.64 o
  -9   0   1     5193.66     4717.94    121.78 o
  -7   0   1     1899.60     2029.91     52.52 o
  -5   0   1    22947.84    23402.32    281.72 o
  -3   0   1    25335.60    26420.41    309.63 o
   3   0   1     4406.75     5044.11     75.01 o
   5   0   1    10783.01    10464.77    174.59 o
   7   0   1     2223.05     2054.42     61.20 o
   9   0   1     2163.41     2360.98     83.10 o
  11   0   1      747.52      713.23     65.02 o
  13   0   1       10.91      109.76     64.91 o
  15   0   1      178.16      285.21    138.19 o
  17   0   1        0.20      -28.04    115.42 o
 -18   1   1       19.79      -76.29    142.38 o
 -17   1   1       30.25        3.87     65.49 o
 -16   1   1       96.70      112.06     53.36 o
 -15   1   1        5.00       -2.34     44.72 o
 -14   1   1      468.76      419.79     58.81 o
 -13   1   1      866.78      930.28     59.21 o
 -12   1   1        8.26      -25.88     26.22 o
 -11   1   1     1141.22     1076.05     42.80 o
 -10   1   1      628.72      608.10     31.20 o
  -9   1   1     2463.22     2399.83     49.77 o
  -8   1   1     1855.51     1759.24     39.75 o
  -7   1   1    10332.49    10490.36    120.81 o
  -6   1   1      633.89      626.06     19.78 o
  -5   1   1      742.99      891.91     19.96 o
  -4   1   1     6462.46     5985.19     59.97 o
  -3   1   1    39737.21    39958.88    327.52 o
  -2   1   1       46.07       31.09      5.56 o
  -1   1   1     6414.53     6516.27     67.83 o
   0   1   1     8266.94     8752.76    108.52 o
   1   1   1       30.07       34.41      6.67 o
   2   1   1    12827.36    12757.14    127.21 o
   3   1   1    71080.48    73327.72    664.14 o
   4   1   1      641.90      663.89     19.85 o
   5   1   1     2943.51     3489.22     45.31 o
   6   1   1       14.57       54.24     13.79 o
   7   1   1    12352.05    12719.04    150.49 o
   8   1   1      297.77      297.74     26.99 o
   9   1   1     3441.00     3499.58     65.64 o
  10   1   1       21.15       -6.87     24.54 o
  11   1   1      552.00      509.42     41.81 o
  12   1   1      828.92      840.70     56.54 o
  13   1   1     3463.70     3512.98    124.01 o
  14   1   1       65.15       98.21     48.53 o
  15   1   1        0.67      -35.42     72.26 o
  16   1   1        0.05      -26.42    156.28 o
  17   1   1        3.66       82.86     93.85 o
 -18   2   1        0.50       41.13     71.55 o
 -17   2   1        8.74       -2.85     54.52 o
 -16   2   1      193.05      125.79     73.96 o
 -15   2   1        2.89        1.71     44.02 o
 -14   2   1        0.53        7.31     41.34 o
 -13   2   1       20.18       77.40     43.02 o
 -12   2   1      176.12      260.54     36.07 o
 -11   2   1      954.55     1042.23     54.26 o
 -10   2   1      641.26      605.96     34.72 o
  -9   2   1     1973.61     1956.13     54.77 o
  -8   2   1     1443.85     1486.20     41.66 o
  -7   2   1      673.21      647.69     25.21 o
  -6   2   1        1.62      -12.51     12.51 o
  -5   2   1     9834.14     9927.55    123.39 o
  -4   2   1      921.37     1005.82     21.98 o
  -3   2   1     3085.69     3140.76     40.74 o
  -2   2   1    11231.42    11147.09    115.86 o
  -1   2   1    10321.44    10553.76    109.45 o
   0   2   1      696.17      817.13     21.80 o
   1   2   1    15879.55    16187.25    226.45 o
   2   2   1    15494.12    15515.60    205.36 o
   3   2   1      225.15      269.23     15.29 o
   4   2   1     1503.78     1795.57     30.72 o
   5   2   1     6705.55     6574.09     83.53 o
   6   2   1       99.77      105.34     16.91 o
   7   2   1     2192.66     2056.23     46.86 o
   8   2   1     7697.41     7449.34    113.25 o
   9   2   1      921.64      933.22     37.67 o
  10   2   1      233.71      274.29     29.73 o
  11   2   1     2249.75     2209.72     74.41 o
  12   2   1      149.08      121.32     42.20 o
  13   2   1        8.26       10.24     41.23 o
  14   2   1      247.49      238.67     53.41 o
  15   2   1      286.03      237.56     57.23 o
  16   2   1       40.29       70.87     54.31 o
  17   2   1       87.01      195.74     76.80 o
 -17   3   1      247.48      245.93     64.34 o
 -16   3   1       12.24      -11.96     48.38 o
 -15   3   1      266.57      266.54     54.83 o
 -14   3   1      294.42      296.85     65.51 o
 -13   3   1     1161.65     1111.56    102.44 o
 -12   3   1       10.03      -11.94     32.45 o
 -11   3   1      110.47      128.87     45.87 o
 -10   3   1     3675.67     3650.06     88.88 o
  -9   3   1     1324.43     1353.21     46.69 o
  -8   3   1      213.61      170.32     24.89 o
  -7   3   1     9276.31     9312.38    130.95 o
  -6   3   1     2889.27     2882.68     48.16 o
  -5   3   1      344.64      399.19     17.42 o
  -4   3   1     5072.77     4729.65     64.38 o
  -3   3   1     1773.54     1833.74     28.79 o
  -2   3   1      707.26      716.70     19.63 o
  -1   3   1    14407.67    14208.25    146.29 o
   0   3   1     8055.95     8358.86    123.22 o
   1   3   1      196.03      202.82     18.02 o
   2   3   1     6879.72     6555.62    131.32 o
   3   3   1     9992.30     9948.93    150.98 o
   4   3   1     2151.56     2035.47     53.63 o
   5   3   1     1684.76     1751.65     33.50 o
   6   3   1     1647.73     1480.58     51.97 o
   7   3   1        8.15      -15.20     15.20 o
   8   3   1       15.34        3.31     18.99 o
   9   3   1     1533.43     1511.00     46.26 o
  10   3   1     1071.72     1026.48     50.19 o
  11   3   1        6.76       58.99     33.24 o
  12   3   1      215.75      216.21     46.77 o
  13   3   1      466.28      542.67     60.92 o
  14   3   1      181.38      136.45     50.37 o
  15   3   1       38.78      -45.16     45.16 o
  16   3   1       12.03       30.50     55.03 o
  17   3   1        9.46      -45.31     54.55 o
 -16   4   1       61.06       58.36     90.53 o
 -15   4   1        4.35      -33.21     50.06 o
 -14   4   1      129.35      170.06     50.56 o
 -13   4   1       66.77       89.51     45.03 o
 -12   4   1      669.56      509.11     50.19 o
 -11   4   1      594.48      658.15     63.47 o
 -10   4   1      192.71      224.13     34.83 o
  -9   4   1       36.12       32.36     25.95 o
  -8   4   1     4647.93     4674.65     81.29 o
  -7   4   1       16.73        3.60     16.03 o
  -6   4   1     4476.31     4367.00     67.27 o
  -5   4   1     2006.92     2045.56     43.08 o
  -4   4   1      671.88      648.10     24.12 o
  -3   4   1      940.67      959.22     30.22 o
  -2   4   1     7209.20     6813.14     90.00 o
  -1   4   1      118.88      120.79     11.93 o
   0   4   1      561.49      433.33     20.71 o
   1   4   1      795.96      820.47     27.05 o
   2   4   1     4785.36     4702.91     86.56 o
   3   4   1      158.93      190.73     16.69 o
   4   4   1     2795.07     2730.99     58.59 o
   5   4   1     4722.38     5079.59     94.85 o
   6   4   1        8.00        6.78     16.17 o
   7   4   1      293.34      325.99     27.84 o
   8   4   1      786.57      694.03     34.82 o
   9   4   1       20.47       70.32     26.72 o
  10   4   1        0.30      -13.58     26.72 o
  11   4   1     2053.08     2111.48     79.46 o
  12   4   1       29.28      -12.04     34.60 o
  13   4   1       16.14      -12.83     41.86 o
  14   4   1      124.53      139.52     50.21 o
  15   4   1       43.73       27.69     50.81 o
  16   4   1        5.09       12.85     58.18 o
 -15   5   1       67.98      -11.15     56.62 o
 -14   5   1       37.92      -20.02     47.00 o
 -13   5   1       20.09       71.90     46.91 o
 -12   5   1      100.53       91.26     41.03 o
 -11   5   1       12.84       43.41     36.13 o
 -10   5   1      783.80      826.60     50.45 o
  -9   5   1      258.21      211.76     30.74 o
  -8   5   1     1062.70     1031.67     43.16 o
  -7   5   1      692.93      698.91     32.36 o
  -6   5   1     2770.38     2741.53     55.48 o
  -5   5   1      610.21      588.52     25.01 o
  -4   5   1     1662.85     1647.29     53.37 o
  -3   5   1       22.12      -14.13     14.13 o
  -2   5   1      249.15      284.52     17.81 o
  -1   5   1     1437.89     1409.02     39.08 o
   0   5   1    13639.45    13576.93    199.54 o
   1   5   1      573.67      555.42     26.68 o
   2   5   1      126.77      151.87     19.61 o
   3   5   1       18.29        5.72     14.97 o
   4   5   1     5228.56     5143.54    108.17 o
   5   5   1       19.51       29.09     21.21 o
   6   5   1     2206.53     2128.36     59.00 o
   7   5   1      345.29      358.89     25.48 o
   8   5   1      465.05      409.30     31.52 o
   9   5   1      207.27      215.41     34.98 o
  10   5   1     2129.12     2145.83     69.37 o
  11   5   1        1.75        1.70     35.93 o
  12   5   1      130.77       85.94     41.01 o
  13   5   1        0.31       -6.80     46.96 o
  14   5   1      118.42      125.65     56.66 o
  15   5   1      127.67       18.49     57.67 o
 -14   6   1        6.37       78.86     51.35 o
 -13   6   1       16.00        0.19     46.68 o
 -12   6   1      753.79      809.64     85.61 o
 -11   6   1      122.06      163.89     41.04 o
 -10   6   1       24.17       30.95     33.99 o
  -9   6   1       33.23       23.82     29.04 o
  -8   6   1      727.25      684.83     41.33 o
  -7   6   1      111.26       83.70     25.40 o
  -6   6   1      943.65      984.49     40.37 o
  -5   6   1      512.56      528.09     28.35 o
  -4   6   1      773.98      810.72     33.85 o
  -3   6   1      137.13      195.61     21.81 o
  -2   6   1     3457.29     3373.58     69.85 o
  -1   6   1        6.90      -13.83     26.35 o
   0   6   1       28.11       62.68     25.06 o
   1   6   1      120.72       93.42     24.73 o
   2   6   1      679.29      760.75     49.19 o
   3   6   1      307.39      327.29     43.51 o
   4   6   1      586.16      609.98     35.47 o
   5   6   1      795.58      804.56     40.45 o
   6   6   1      182.42      244.30     29.95 o
   7   6   1        0.52       26.67     20.58 o
   8   6   1      455.55      513.38     52.29 o
   9   6   1      634.55      568.96     40.37 o
  10   6   1      298.21      341.89     68.37 o
  11   6   1       21.50       34.11     37.25 o
  12   6   1      372.18      385.83     51.97 o
  13   6   1       54.62       30.07     49.04 o
  14   6   1       28.74      105.56     56.35 o
 -12   7   1       57.03       61.24     43.95 o
 -11   7   1      173.02      182.10     43.67 o
 -10   7   1      476.37      558.20     50.65 o
  -9   7   1        6.26      -30.85     30.85 o
  -8   7   1       83.69       74.53     28.74 o
  -7   7   1       14.36       21.58     24.63 o
  -6   7   1     1953.61     1953.66     59.91 o
  -5   7   1       55.76       78.69     24.60 o
  -4   7   1      696.85      706.05     41.33 o
  -3   7   1       44.36       37.19     27.02 o
  -2   7   1      628.19      458.01     36.78 o
  -1   7   1      546.14      611.06     70.28 o
   0   7   1     2429.73     2298.98     69.13 o
   1   7   1        5.61      -22.09     22.09 o
   2   7   1      399.83      275.34     36.89 o
   3   7   1        2.25       -4.99     25.63 o
   4   7   1      107.34      210.79     56.66 o
   5   7   1      118.50       85.03     83.70 o
   6   7   1     1379.46     1299.40     42.21 o
   7   7   1       61.35       56.50     21.63 o
   8   7   1       15.49       19.07     24.66 o
   9   7   1        1.75      -29.38     29.38 o
  10   7   1      157.76      215.99     39.92 o
  11   7   1       51.22        6.06     38.18 o
  12   7   1       34.51       56.61     46.94 o
 -10   8   1       16.31       96.16     40.41 o
  -9   8   1        6.37       19.21     45.09 o
  -8   8   1       94.43      120.78     35.70 o
  -7   8   1      125.61      149.04     34.35 o
  -6   8   1        2.39      -24.32     24.32 o
  -5   8   1      422.89      416.76     40.39 o
  -4   8   1      205.61      240.53     42.23 o
  -3   8   1       75.05       64.94     31.48 o
  -2   8   1      280.59      308.45     39.73 o
  -1   8   1      217.84      210.38     40.97 o
   0   8   1        0.46      -25.28     27.15 o
   1   8   1       66.29       76.56     48.27 o
   2   8   1      490.21      462.99     36.18 o
   3   8   1       32.33       25.12     37.54 o
   4   8   1      182.16      210.30     28.77 o
   5   8   1      340.72      326.44     32.36 o
   6   8   1      148.69      149.87     29.00 o
   7   8   1        2.07      -26.01     26.01 o
   8   8   1      264.63      296.53     59.01 o
   9   8   1        6.06      -17.37     42.70 o
  10   8   1        8.25      -43.17     43.17 o
  -7   9   1       84.81      101.43     52.52 o
  -6   9   1       62.33       50.62     44.32 o
  -5   9   1        5.06        6.34     32.53 o
  -4   9   1      108.18      121.01     37.57 o
  -3   9   1       39.86       25.02     34.51 o
  -2   9   1        1.19        1.39     40.41 o
  -1   9   1       60.77       39.81     33.31 o
   0   9   1       60.53        0.11     35.25 o
   1   9   1      270.16      255.19     38.22 o
   2   9   1       32.79       32.92     40.56 o
   3   9   1      152.75      136.87     44.61 o
   4   9   1       12.04       34.63     41.51 o
   5   9   1        0.08      -36.90     36.90 o
   6   9   1       42.95       24.00     53.25 o
 -18   0   2      224.83      433.40    150.28 o
 -16   0   2      357.34      434.41    144.78 o
 -14   0   2     1126.77     1075.53    109.58 o
 -12   0   2       25.60        0.31     45.94 o
 -10   0   2     5204.04     5291.56    133.35 o
  -8   0   2     8562.63     8205.99    150.67 o
  -6   0   2     7209.51     7288.56    120.54 o
  -4   0   2     7794.84     7696.83    101.55 o
  -2   0   2      552.06      395.66     13.49 o
   0   0   2    31947.99    33867.84    563.09 o
   2   0   2      966.43     1249.03     35.84 o
   4   0   2       72.88       32.56     21.22 o
   6   0   2    15335.23    15714.59    246.57 o
   8   0   2      206.06      210.98     29.37 o
  10   0   2     4317.98     4192.60    119.15 o
  12   0   2       28.45        5.16     60.42 o
  14   0   2       37.91      -27.42     97.99 o
  16   0   2      390.14      388.63    156.01 o
 -18   1   2       96.23      120.31     98.71 o
 -17   1   2        7.09      142.23     64.46 o
 -16   1   2       15.28      -39.41     45.90 o
 -15   1   2       89.54      107.46     50.38 o
 -14   1   2      114.37      143.34     62.83 o
 -13   1   2      569.29      555.30     46.11 o
 -12   1   2     2093.06     2054.59     65.27 o
 -11   1   2      187.73      183.59     25.31 o
 -10   1   2        1.08      -23.61     23.61 o
  -9   1   2      456.36      529.82     27.46 o
  -8   1   2     9223.30     9065.95    115.17 o
  -7   1   2     2577.42     2477.89     43.05 o
  -6   1   2     9623.77     9682.79    112.63 o
  -5   1   2      360.23      425.03     15.07 o
  -4   1   2     7790.10     8302.05     76.58 o
  -3   1   2    12337.91    12610.55    112.82 o
  -2   1   2     7786.45     7649.36     69.80 o
  -1   1   2      213.78      202.56     10.19 o
   0   1   2       75.50      106.65      8.11 o
   1   1   2     2579.74     2539.72     35.08 o
   2   1   2    19737.85    21794.22    222.15 o
   3   1   2       46.65       26.12      8.17 o
   4   1   2    17816.12    17082.64    172.24 o
   5   1   2     4663.13     4831.53     60.28 o
   6   1   2     1089.13     1083.75     28.86 o
   7   1   2      452.38      468.85     22.53 o
   8   1   2     2148.44     2204.52     49.57 o
   9   1   2        7.38       -4.70     21.83 o
  10   1   2     3677.67     3753.65     85.06 o
  11   1   2        7.02      -31.00     33.45 o
  12   1   2      334.56      273.11     43.40 o
  13   1   2      371.70      379.76     57.15 o
  14   1   2      571.65      659.47     82.42 o
  15   1   2       99.36       76.98    126.46 o
  16   1   2        5.73      -10.22     81.52 o
  17   1   2        0.01        8.12     89.84 o
 -18   2   2       10.72      152.56     82.79 o
 -17   2   2      173.60      154.77     59.65 o
 -16   2   2      505.34      570.32    114.96 o
 -15   2   2      111.43      169.45     51.74 o
 -14   2   2      735.47      635.94     64.82 o
 -13   2   2      745.05      703.38     62.26 o
 -12   2   2      170.25      195.24     36.14 o
 -11   2   2       17.39       -4.84     27.24 o
 -10   2   2     2175.11     2192.21     57.63 o
  -9   2   2      138.36      130.96     23.47 o
  -8   2   2     2647.00     2727.64     53.69 o
  -7   2   2     4429.90     3945.80     64.27 o
  -6   2   2     6672.78     6753.57     87.91 o
  -5   2   2       24.69       25.37     10.87 o
  -4   2   2     8467.00     8133.74     90.53 o
  -3   2   2     3340.97     3420.35     41.73 o
  -2   2   2      500.75      661.46     16.27 o
  -1   2   2    22458.16    21419.11    280.01 o
   0   2   2    20852.01    21946.90    263.15 o
   1   2   2      573.04      560.84     27.15 o
   2   2   2    13871.25    13604.44    188.99 o
   3   2   2    12199.71    12163.94    154.69 o
   4   2   2     9250.14    10209.03    124.69 o
   5   2   2     5057.29     4986.81     74.91 o
   6   2   2    16219.35    16162.91    206.83 o
   7   2   2     2448.40     2363.58     55.93 o
   8   2   2       98.65      113.31     21.98 o
   9   2   2     2991.90     2823.18     65.07 o
  10   2   2     1928.73     1966.94     61.57 o
  11   2   2       23.90      -12.09     31.52 o
  12   2   2     1987.18     2028.27    108.13 o
  13   2   2       33.05       61.35     54.87 o
  14   2   2        0.53       -9.02     42.80 o
  15   2   2      248.47      255.70     60.74 o
  16   2   2      225.20      351.12    108.29 o
  17   2   2       16.31      -54.22     88.70 o
 -17   3   2        1.69       15.21     54.51 o
 -16   3   2      194.52      129.08     53.71 o
 -15   3   2       21.64       31.66     45.74 o
 -14   3   2      404.95      488.97     60.61 o
 -13   3   2      599.38      674.98     61.08 o
 -12   3   2      391.94      384.94     45.84 o
 -11   3   2      298.52      313.11     41.63 o
 -10   3   2     1438.56     1361.33     54.43 o
  -9   3   2      951.71      954.97     38.86 o
  -8   3   2      631.54      663.01     31.01 o
  -7   3   2     1690.00     1648.76     42.83 o
  -6   3   2      382.23      339.91     19.00 o
  -5   3   2     7489.53     7357.79     92.03 o
  -4   3   2      723.69      744.01     25.57 o
  -3   3   2      296.21      197.99     14.98 o
  -2   3   2     3479.05     3444.08     48.71 o
  -1   3   2     1507.22     1674.43     29.80 o
   0   3   2     2858.01     2810.85     55.39 o
   1   3   2     1586.80     1300.48     61.49 o
   2   3   2     2702.68     2990.77     78.68 o
   3   3   2       64.66       19.39     14.17 o
   4   3   2      316.11      302.55     22.24 o
   5   3   2     7522.17     7778.53    113.60 o
   6   3   2       30.83       85.52     16.01 o
   7   3   2        3.22        2.07     16.43 o
   8   3   2     3750.50     3799.77     71.86 o
   9   3   2       47.76       12.80     22.56 o
  10   3   2       24.32       51.44     31.30 o
  11   3   2     1920.92     1685.82     71.81 o
  12   3   2      158.29      188.71     49.10 o
  13   3   2       53.86       65.40     45.22 o
  14   3   2      101.20       89.53     50.82 o
  15   3   2      147.55       29.87     52.32 o
  16   3   2       36.79       43.20     56.76 o
 -17   4   2       49.23       -3.59     57.38 o
 -16   4   2       61.83       92.72     59.75 o
 -15   4   2       90.43       28.26     52.01 o
 -14   4   2       24.08      -39.61     39.61 o
 -13   4   2      287.11      323.23     47.31 o
 -12   4   2      414.85      419.59     54.40 o
 -11   4   2     1907.87     1929.47     74.91 o
 -10   4   2     1673.97     1663.83     60.09 o
  -9   4   2      232.10      217.59     30.75 o
  -8   4   2        0.23      -13.17     18.11 o
  -7   4   2     3180.15     3147.05     56.39 o
  -6   4   2     1737.29     1726.26     37.88 o
  -5   4   2     1208.34     1076.32     33.25 o
  -4   4   2     5059.40     5019.81     77.51 o
  -3   4   2     5369.46     5555.78     74.50 o
  -2   4   2     3008.35     2958.97     45.28 o
  -1   4   2     4781.56     4735.96     80.21 o
   0   4   2      423.91      412.80     22.51 o
   1   4   2       87.92       52.51     32.73 o
   2   4   2     2943.37     2827.34     79.81 o
   3   4   2     3718.61     3573.05     95.41 o
   4   4   2      185.44      227.26     23.85 o
   5   4   2        6.31        2.16     19.99 o
   6   4   2     3043.14     3212.11     60.98 o
   7   4   2     3579.18     3368.50     67.74 o
   8   4   2     1403.10     1348.10     45.34 o
   9   4   2      131.01      124.53     29.03 o
  10   4   2        1.71      -25.46     25.46 o
  11   4   2      236.84      198.29     40.14 o
  12   4   2     1226.96     1155.47     74.48 o
  13   4   2      156.76      160.38     49.99 o
  14   4   2        5.98      -24.16     45.90 o
  15   4   2       17.02       26.02     55.70 o
  16   4   2       11.33        5.01     61.78 o
 -16   5   2        0.14      -17.79     65.26 o
 -15   5   2      227.74      191.80     60.74 o
 -14   5   2      337.76      315.66     63.46 o
 -13   5   2       27.92       -6.66     40.04 o
 -12   5   2       68.46       47.60     39.07 o
 -11   5   2      482.06      461.27     49.83 o
 -10   5   2       65.69        2.38     39.05 o
  -9   5   2      872.69      799.41     52.05 o
  -8   5   2      670.04      707.32     38.87 o
  -7   5   2      274.45      280.44     40.88 o
  -6   5   2       11.48       -0.39     17.65 o
  -5   5   2     4173.27     4252.92     76.26 o
  -4   5   2      377.13      394.07     22.77 o
  -3   5   2     2401.00     2446.84     47.14 o
  -2   5   2       20.53       20.98     13.91 o
  -1   5   2     2472.10     2622.43     50.39 o
   0   5   2      198.04      167.68     21.11 o
   1   5   2    11429.09    10699.97    163.92 o
   2   5   2      949.31      992.07     63.95 o
   3   5   2       20.05      -28.53     29.51 o
   4   5   2      425.74      513.81     47.18 o
   5   5   2     3296.45     3300.51     72.38 o
   6   5   2       22.26       26.25     25.63 o
   7   5   2     1447.47     1548.93     43.92 o
   8   5   2      397.91      425.63     31.67 o
   9   5   2      186.76      203.02     31.02 o
  10   5   2       10.20       -0.84     31.27 o
  11   5   2      303.91      318.56     47.32 o
  12   5   2      190.77      152.35     54.83 o
  13   5   2       64.25      114.78     52.64 o
  14   5   2       93.96      117.79     61.74 o
  15   5   2        0.61       63.61     59.44 o
 -14   6   2        0.03      -14.81     49.48 o
 -13   6   2      346.21      543.06     61.85 o
 -12   6   2        1.80       12.12     37.50 o
 -11   6   2      146.52      128.80     62.53 o
 -10   6   2        7.90      144.85     37.80 o
  -9   6   2      127.36      135.94     43.82 o
  -8   6   2       67.12       43.63     26.55 o
  -7   6   2     1431.71     1450.39     64.63 o
  -6   6   2      429.19      485.01     33.67 o
  -5   6   2     1621.29     1580.41     83.00 o
  -4   6   2        4.75       -2.91     20.79 o
  -3   6   2     4146.23     4158.80     88.97 o
  -2   6   2        2.49      -10.63     21.36 o
  -1   6   2       99.73      101.83     30.37 o
   0   6   2      255.58      225.29     27.53 o
   1   6   2        3.71       15.57     22.74 o
   2   6   2      129.02      147.62     50.34 o
   3   6   2     5494.10     5614.14    194.89 o
   4   6   2      380.76      428.00     75.41 o
   5   6   2        5.81        5.14     51.48 o
   6   6   2       21.46       53.29     35.32 o
   7   6   2      793.64      896.68     44.73 o
   8   6   2       12.54       20.12     23.53 o
   9   6   2      195.16      159.60     36.96 o
  10   6   2       57.57       58.71     37.10 o
  11   6   2        4.99      -30.83     39.32 o
  12   6   2       15.80       78.06     47.89 o
  13   6   2      477.14      621.30     72.73 o
 -13   7   2        5.94       -4.98     43.58 o
 -12   7   2        0.78       -8.37     40.85 o
 -11   7   2        0.99        2.90     38.48 o
 -10   7   2      215.22      252.81     44.38 o
  -9   7   2      627.85      632.61     51.74 o
  -8   7   2       58.37       89.86     33.40 o
  -7   7   2        0.10       -9.73     25.55 o
  -6   7   2       90.98      100.88     27.16 o
  -5   7   2      252.74      294.79     30.12 o
  -4   7   2      173.56      216.16     32.96 o
  -3   7   2       55.82       34.67     34.38 o
  -2   7   2        3.92      -22.42     25.97 o
  -1   7   2       11.06       -5.50     26.16 o
   0   7   2       75.40       78.64     25.98 o
   1   7   2      675.22      544.91     42.44 o
   2   7   2       75.30       59.03     48.48 o
   3   7   2       17.49       61.40     69.13 o
   4   7   2       44.15       69.85     53.14 o
   5   7   2      341.55      208.70     64.44 o
   6   7   2        5.21       47.62     74.21 o
   7   7   2      184.31      200.59     32.55 o
   8   7   2       63.56       26.33     27.21 o
   9   7   2      198.32      271.20     33.58 o
  10   7   2      182.13      209.12     41.74 o
  11   7   2       35.10       74.92     40.49 o
  12   7   2      167.72      135.87     54.17 o
 -10   8   2       65.89       62.01     42.64 o
  -9   8   2      262.74      252.97     43.73 o
  -8   8   2       15.29        3.66     33.29 o
  -7   8   2      296.18      211.87     38.00 o
  -6   8   2       37.21       10.87     31.08 o
  -5   8   2       13.21      -18.74     37.86 o
  -4   8   2      454.04      364.04     47.92 o
  -3   8   2      850.97      909.27     52.01 o
  -2   8   2       20.64        7.79     30.50 o
  -1   8   2       97.51       63.29     30.79 o
   0   8   2       10.02       -2.61     34.09 o
   1   8   2       38.54       -0.79     24.96 o
   2   8   2       27.07       13.22     29.18 o
   3   8   2     1004.27     1092.55    164.92 o
   4   8   2       43.60       62.54     57.19 o
   5   8   2      257.71      203.93     69.56 o
   6   8   2       31.69      -82.57     82.57 o
   7   8   2       95.60      123.27     35.97 o
   8   8   2        0.07      -30.15     30.15 o
   9   8   2      546.08      645.69     63.14 o
  -7   9   2       17.01        8.52     41.31 o
  -6   9   2        3.81       20.06     36.26 o
  -5   9   2      140.47      122.05     39.00 o
  -4   9   2       14.68       16.15     45.53 o
  -3   9   2        2.37      -34.27     34.27 o
  -2   9   2      295.65      388.64     44.06 o
  -1   9   2       38.56       52.98     34.33 o
   0   9   2       64.16       72.41     34.98 o
   1   9   2       47.84       15.83     40.30 o
   2   9   2      266.89      239.90     45.82 o
   3   9   2       37.56       51.18     39.62 o
   4   9   2        8.83      104.40     67.10 o
   5   9   2       79.33        1.62     63.80 o
   6   9   2       10.41      -28.20     40.36 o
 -17   0   3      535.73      367.48    146.02 o
 -15   0   3      841.28      657.25     82.82 o
 -13   0   3        1.37      -26.42     42.48 o
 -11   0   3        2.00      -28.47     28.47 o
  -9   0   3     1089.96     1044.38     46.80 o
  -7   0   3      721.20      673.25     34.97 o
  -5   0   3     7378.22     7826.06    106.59 o
  -3   0   3     1660.41     2352.93     42.02 o
  -1   0   3    13443.59    15110.81    210.90 o
   1   0   3    17621.76    17875.22    275.39 o
   3   0   3       55.35       56.87     21.65 o
   5   0   3     8900.18     9173.24    160.14 o
   7   0   3     4090.11     3993.77     92.94 o
   9   0   3     1858.75     1873.24     74.94 o
  11   0   3      920.34     1007.92    151.28 o
  13   0   3      433.23      678.19     89.58 o
  15   0   3      325.91       67.47    122.85 o
  17   0   3      411.99      558.97    175.37 o
 -18   1   3        0.18       80.81     90.37 o
 -17   1   3       59.21        4.27    101.63 o
 -16   1   3        2.62       70.73     49.29 o
 -15   1   3      324.97      330.78     56.46 o
 -14   1   3       41.74       53.15     35.14 o
 -13   1   3      910.85      978.84     53.87 o
 -12   1   3       70.28       56.61     28.58 o
 -11   1   3     4066.51     4126.27     77.97 o
 -10   1   3       60.79       20.30     20.14 o
  -9   1   3       85.94       93.79     19.44 o
  -8   1   3      201.35      211.90     19.14 o
  -7   1   3     8481.24     8519.81    102.27 o
  -6   1   3      367.37      380.92     17.36 o
  -5   1   3    14263.38    13649.68    135.15 o
  -4   1   3      404.35      454.51     14.75 o
  -3   1   3    61408.59    66032.28    577.24 o
  -2   1   3    10430.68    11523.33    111.44 o
  -1   1   3    22016.54    21779.47    211.44 o
   0   1   3      460.99      481.68     16.49 o
   1   1   3        3.15       58.03     11.16 o
   2   1   3     2553.25     2407.62     32.59 o
   3   1   3    15556.89    15430.17    150.34 o
   4   1   3     4924.68     4968.09     63.58 o
   5   1   3     2124.56     1932.75     41.76 o
   6   1   3      975.80      900.09     27.78 o
   7   1   3      798.53      873.20     42.66 o
   8   1   3      325.34      348.53     27.61 o
   9   1   3     1232.78     1270.40     45.17 o
  10   1   3      995.66      924.34     49.40 o
  11   1   3      310.77      310.92     51.58 o
  12   1   3     1169.66     1030.25     86.87 o
  13   1   3      701.48      766.17     85.37 o
  14   1   3      232.19      144.88     67.41 o
  15   1   3       20.07        9.43    120.61 o
  16   1   3       16.01       51.42     88.67 o
  17   1   3       14.30      213.97    107.24 o
 -18   2   3        0.54       29.42     67.02 o
 -17   2   3        0.24        2.84     61.61 o
 -16   2   3      279.00      273.23    104.71 o
 -15   2   3      289.85      260.85     53.25 o
 -14   2   3      538.27      526.41     59.79 o
 -13   2   3      550.60      565.06     58.51 o
 -12   2   3      243.17      233.10     36.11 o
 -11   2   3     1674.77     1629.93     60.48 o
 -10   2   3      911.68      915.89     37.07 o
  -9   2   3     2443.16     2435.61     54.23 o
  -8   2   3     2358.27     2272.71     46.75 o
  -7   2   3       20.42        3.64     12.64 o
  -6   2   3     1856.52     1681.63     32.24 o
  -5   2   3    14451.77    14600.20    157.05 o
  -4   2   3     2951.66     3053.45     43.21 o
  -3   2   3     8201.46     7916.71     88.35 o
  -2   2   3     4650.48     4719.61     56.07 o
  -1   2   3     1805.75     2038.78     29.65 o
   0   2   3    12679.15    12524.65    147.89 o
   1   2   3     9039.80     8948.67    171.82 o
   2   2   3     2668.10     2906.29     50.77 o
   3   2   3     6969.79     6780.14     81.60 o
   4   2   3     6996.49     7016.37     96.78 o
   5   2   3     7160.11     7370.92    104.35 o
   6   2   3     2707.14     2795.84     59.45 o
   7   2   3     2938.95     3046.44     78.98 o
   8   2   3     4533.65     4431.68     81.62 o
   9   2   3      160.14      144.30     27.10 o
  10   2   3      722.47      676.47     44.69 o
  11   2   3        5.78       75.98     40.51 o
  12   2   3       30.35       17.74     39.59 o
  13   2   3       21.26       59.65     44.57 o
  14   2   3        0.53       99.81     64.27 o
  15   2   3       99.67       73.83     67.80 o
  16   2   3       11.66       21.31    206.90 o
 -17   3   3      272.34      311.74     65.20 o
 -16   3   3       43.89       30.40     47.96 o
 -15   3   3       21.24        2.35     45.43 o
 -14   3   3      301.76      380.88     71.21 o
 -13   3   3      368.79      336.72     50.51 o
 -12   3   3      143.19       77.21     42.10 o
 -11   3   3       82.62       87.83     33.30 o
 -10   3   3     1410.12     1417.79     54.97 o
  -9   3   3      214.24      293.72     25.54 o
  -8   3   3      349.08      349.02     24.43 o
  -7   3   3     2090.71     2114.89     44.79 o
  -6   3   3       31.63       46.04     14.62 o
  -5   3   3       59.91       80.12     12.37 o
  -4   3   3    19333.43    18990.43    220.15 o
  -3   3   3     3650.51     3880.82     63.20 o
  -2   3   3       79.38       38.95     12.12 o
  -1   3   3     2764.56     2689.41     59.05 o
   0   3   3     9435.30     9902.38    136.35 o
   1   3   3     1269.55     1419.26     43.08 o
   2   3   3     2026.54     1649.44     39.14 o
   3   3   3     7799.90     8009.29    129.78 o
   4   3   3      327.20      331.72     25.22 o
   5   3   3     2237.87     2184.74     46.71 o
   6   3   3     2456.23     2259.48     46.96 o
   7   3   3     2503.90     2666.73     56.05 o
   8   3   3      305.40      284.05     26.77 o
   9   3   3     3316.27     3369.38     86.93 o
  10   3   3      640.37      679.87     50.61 o
  11   3   3      217.75      131.37     56.79 o
  12   3   3      641.98      630.24     63.48 o
  13   3   3      305.63      376.83     61.06 o
  14   3   3      119.82      137.43     53.83 o
  15   3   3      144.38      341.60     66.01 o
  16   3   3       54.19       52.04     73.94 o
 -17   4   3       60.23       99.96     62.55 o
 -16   4   3      261.54      326.97     73.00 o
 -15   4   3        1.85       -1.61     49.97 o
 -14   4   3        0.48      -62.14     62.14 o
 -13   4   3      320.76      333.09     45.84 o
 -12   4   3      149.27      207.51     40.15 o
 -11   4   3      265.89      318.95     41.18 o
 -10   4   3      125.73       77.79     29.50 o
  -9   4   3        4.99       10.49     24.64 o
  -8   4   3     1619.17     1770.90     46.03 o
  -7   4   3     1255.05     1256.32     35.30 o
  -6   4   3     1058.76     1057.76     37.50 o
  -5   4   3     5310.83     5357.88     78.32 o
  -4   4   3      234.04      270.67     17.13 o
  -3   4   3     2175.99     2064.70     39.27 o
  -2   4   3     1613.81     1527.49     33.46 o
  -1   4   3     2515.05     2640.79     54.34 o
   0   4   3      424.73      320.25     21.32 o
   1   4   3     1159.19     1250.37     52.24 o
   2   4   3     3616.75     3668.84     97.02 o
   3   4   3     2386.75     2402.62    102.39 o
   4   4   3     2829.99     2738.13     81.95 o
   5   4   3     1564.61     1761.10     55.46 o
   6   4   3      328.66      399.52     24.05 o
   7   4   3       44.12       15.27     20.03 o
   8   4   3     1903.93     1841.03     59.12 o
   9   4   3      677.38      704.45     48.21 o
  10   4   3       52.72       34.87     39.72 o
  11   4   3      240.54      271.83     45.11 o
  12   4   3       68.43      129.02     46.70 o
  13   4   3       60.96      -38.58     42.03 o
  14   4   3      348.60      352.22     62.83 o
  15   4   3        4.89       35.80     58.58 o
 -16   5   3      121.13      161.22     64.22 o
 -15   5   3        3.88       68.75     79.63 o
 -14   5   3      483.02      597.38     72.93 o
 -13   5   3      227.99      277.94     51.14 o
 -12   5   3       13.77      -12.35     36.27 o
 -11   5   3        3.90        3.59     34.06 o
 -10   5   3     1366.13     1454.55     69.48 o
  -9   5   3      165.33      249.62     31.93 o
  -8   5   3     1567.65     1569.97     54.66 o
  -7   5   3      362.12      392.62     48.66 o
  -6   5   3     1132.71     1186.77     36.86 o
  -5   5   3      201.04      218.78     20.62 o
  -4   5   3     2908.17     2809.26     50.53 o
  -3   5   3       47.80       40.97     16.68 o
  -2   5   3     2499.03     2275.65     60.95 o
  -1   5   3     1375.50     1362.80     35.91 o
   0   5   3     5082.77     5213.78     92.54 o
   1   5   3      108.72       55.74     27.92 o
   2   5   3     2940.07     2720.83     88.06 o
   3   5   3      331.08      330.60     41.69 o
   4   5   3        2.50       72.96     38.06 o
   5   5   3     1744.51     1779.24     54.09 o
   6   5   3     3158.61     3223.21     81.62 o
   7   5   3        0.70      -19.44     19.44 o
   8   5   3      341.81      374.76     35.22 o
   9   5   3       48.42       59.97     27.47 o
  10   5   3      875.44      858.92     55.11 o
  11   5   3        1.17       22.22     37.34 o
  12   5   3        0.79       72.85     47.88 o
  13   5   3       27.95       -4.43     48.56 o
  14   5   3        0.21       95.26     63.13 o
 -14   6   3        5.85       34.95     53.30 o
 -13   6   3       15.30      -48.53     59.84 o
 -12   6   3      581.88      624.22     60.25 o
 -11   6   3      105.97      105.74     41.09 o
 -10   6   3        0.27       -6.54     34.21 o
  -9   6   3      533.56      459.26     57.01 o
  -8   6   3      121.13       64.78     38.01 o
  -7   6   3      324.56      350.75     34.65 o
  -6   6   3      568.77      548.28     36.83 o
  -5   6   3        6.93        1.55     22.04 o
  -4   6   3      271.96      285.98     34.54 o
  -3   6   3      637.54      658.09     41.32 o
  -2   6   3     3365.38     3389.36     93.22 o
  -1   6   3      248.99      274.03     28.06 o
   0   6   3        1.43      -24.11     24.11 o
   1   6   3      180.79      208.59     52.23 o
   2   6   3      189.81      228.79     56.61 o
   3   6   3       97.78       76.45     50.33 o
   4   6   3     2271.49     2285.60    124.49 o
   5   6   3       42.31      -32.17     50.57 o
   6   6   3       90.85      104.26     23.91 o
   7   6   3       12.97        3.69     19.70 o
   8   6   3      523.06      551.72     36.03 o
   9   6   3        1.29        1.97     27.15 o
  10   6   3      184.71      204.32     40.84 o
  11   6   3       48.06       22.58     42.35 o
  12   6   3       77.05       79.16     49.42 o
  13   6   3        0.15        1.62     50.58 o
 -13   7   3        9.91       83.04     69.04 o
 -12   7   3        7.78       23.93     42.11 o
 -11   7   3       40.61        2.37     39.44 o
 -10   7   3      241.78      244.17     59.88 o
  -9   7   3       63.82       18.12     35.01 o
  -8   7   3      295.22      284.37     41.70 o
  -7   7   3        1.57      -20.63     36.36 o
  -6   7   3      452.43      459.98     36.92 o
  -5   7   3       10.63        9.70     28.25 o
  -4   7   3      118.46      103.40     31.36 o
  -3   7   3       20.04       35.13     28.62 o
  -2   7   3      197.99      176.79     43.15 o
  -1   7   3      133.83      164.43     30.07 o
   0   7   3     2578.29     2451.79     69.08 o
   1   7   3      366.98      334.33     60.55 o
   2   7   3      232.13      209.83     58.85 o
   3   7   3       20.65       41.45     50.54 o
   4   7   3       65.56       45.28     57.06 o
   5   7   3      104.43      135.34     61.68 o
   6   7   3      735.59      851.21     96.93 o
   7   7   3      114.69      111.31     42.67 o
   8   7   3        0.45      -21.27     21.27 o
   9   7   3      231.63      178.22     34.35 o
  10   7   3      258.16      359.87     44.65 o
  11   7   3       41.71       63.17     44.62 o
 -10   8   3       16.99        2.64     38.60 o
  -9   8   3       66.09       61.59     39.11 o
  -8   8   3       84.49      125.26     40.79 o
  -7   8   3      253.19      201.01     39.98 o
  -6   8   3      414.01      441.10     45.58 o
  -5   8   3      154.69      168.16     36.87 o
  -4   8   3        2.45       -7.16     30.65 o
  -3   8   3       83.12      131.75     34.18 o
  -2   8   3      912.75      725.86     47.90 o
  -1   8   3       52.81      103.75     32.83 o
   0   8   3      378.14      387.95     35.89 o
   1   8   3        5.34       21.90     31.04 o
   2   8   3        4.83       44.92     78.97 o
   3   8   3       43.94       21.44     56.24 o
   4   8   3      255.05      350.79    160.66 o
   5   8   3      137.02       89.99     65.07 o
   6   8   3       51.06       34.55     68.09 o
   7   8   3       96.77       74.40     70.68 o
   8   8   3        5.12       12.68     30.67 o
   9   8   3        3.18      -42.65     52.16 o
  -7   9   3      484.76      590.76     55.12 o
  -6   9   3       60.54       74.98     38.52 o
  -5   9   3       46.60      104.36     38.76 o
  -4   9   3      122.03       86.94     39.47 o
  -3   9   3        6.60      -19.96     35.37 o
  -2   9   3       55.66       36.51     34.87 o
  -1   9   3      380.42      376.87     46.31 o
   0   9   3      115.75       25.29     40.76 o
   1   9   3        0.19      -43.22     43.22 o
   2   9   3       10.46      -23.76     35.76 o
   3   9   3      108.87      236.01     75.11 o
   4   9   3       15.77       11.15     66.80 o
   5   9   3       35.84        2.84     88.35 o
 -18   0   4       77.32      -75.22    107.05 o
 -16   0   4      274.49      220.77    122.31 o
 -14   0   4     1007.86      905.89     77.50 o
 -12   0   4        2.70      -12.30     33.77 o
 -10   0   4     3531.66     3432.32    111.45 o
  -8   0   4     3431.83     3223.90     93.58 o
  -6   0   4     7555.87     7945.75    140.75 o
  -4   0   4    36500.10    37343.93    439.49 o
  -2   0   4    47869.90    48196.55    903.45 o
   0   0   4    46874.73    50679.94    754.97 o
   2   0   4    16259.14    15279.55    298.51 o
   4   0   4        2.10      -18.75     18.75 o
   6   0   4    21504.71    21845.35    349.71 o
   8   0   4     1230.51     1248.12     61.90 o
  10   0   4     4408.97     4392.32    188.40 o
  12   0   4      165.09      287.90     76.73 o
  14   0   4      541.53      625.12    155.16 o
  16   0   4      250.54      391.65    162.44 o
 -18   1   4      121.41      205.23     98.52 o
 -17   1   4      137.81      119.65     66.34 o
 -16   1   4       21.86       29.17     47.16 o
 -15   1   4      198.49      203.61     54.52 o
 -14   1   4      128.73       52.57     38.26 o
 -13   1   4      272.88      242.23     48.26 o
 -12   1   4     2413.13     2550.59     72.30 o
 -11   1   4      612.88      626.96     36.26 o
 -10   1   4      487.53      497.22     33.96 o
  -9   1   4       73.04      106.62     20.47 o
  -8   1   4     2097.92     2213.96     47.89 o
  -7   1   4       41.13        9.53     13.12 o
  -6   1   4     6929.30     7007.18     86.81 o
  -5   1   4     4342.01     4111.95     58.96 o
  -4   1   4     5945.63     5512.17     71.82 o
  -3   1   4     5791.33     6212.36     64.74 o
  -2   1   4    18087.67    18634.59    177.27 o
  -1   1   4     6645.47     7011.93     93.02 o
   0   1   4     1608.22     1181.11     23.51 o
   1   1   4      318.62      313.46     14.01 o
   2   1   4      436.92      581.16     18.20 o
   3   1   4      827.12      777.47     22.51 o
   4   1   4     3012.03     2660.67     47.30 o
   5   1   4     1695.72     1700.54     39.52 o
   6   1   4       59.17       30.37     19.22 o
   7   1   4      183.40      138.40     23.71 o
   8   1   4     1257.08     1325.99     48.50 o
   9   1   4      151.19      107.07     32.32 o
  10   1   4      343.28      463.29     53.51 o
  11   1   4      298.64      311.31     52.96 o
  12   1   4      334.88      388.12     69.40 o
  13   1   4       41.77      112.88     63.04 o
  14   1   4      177.19      267.28    180.33 o
  15   1   4       19.58       57.40     87.22 o
  16   1   4       42.88       17.69     93.34 o
 -18   2   4       70.79       -4.90     70.93 o
 -17   2   4      343.65      400.06     66.19 o
 -16   2   4       36.18      121.53     49.38 o
 -15   2   4      143.99      132.83     51.95 o
 -14   2   4      255.70      262.44     51.93 o
 -13   2   4      208.95      210.78     38.30 o
 -12   2   4       32.87       23.06     27.14 o
 -11   2   4      215.05      160.23     30.39 o
 -10   2   4     2262.65     2275.22     58.85 o
  -9   2   4     1035.43     1053.55     45.88 o
  -8   2   4     3005.24     2811.12     51.82 o
  -7   2   4     3271.60     3250.13     61.22 o
  -6   2   4     1174.86     1299.88     37.76 o
  -5   2   4       84.77       79.20     12.70 o
  -4   2   4     6232.01     5964.75     72.16 o
  -3   2   4      411.53      312.10     14.95 o
  -2   2   4     3709.03     3508.48     55.00 o
  -1   2   4     4167.54     4044.18     56.45 o
   0   2   4    11014.52    11732.31    142.09 o
   1   2   4      663.13      630.83     19.36 o
   2   2   4     3624.02     3601.26     52.58 o
   3   2   4        7.90       23.85     12.17 o
   4   2   4      235.80      358.06     21.15 o
   5   2   4        3.36       17.88     21.75 o
   6   2   4     2570.24     2556.18     59.77 o
   7   2   4      599.36      642.89     34.85 o
   8   2   4      324.98      347.34     29.08 o
   9   2   4     1383.28     1290.21     50.97 o
  10   2   4      902.58      986.91     59.25 o
  11   2   4      455.44      379.91     53.59 o
  12   2   4      572.87      822.51     89.73 o
  13   2   4       24.45       -8.65     57.76 o
  14   2   4        1.95       -4.05     78.40 o
  15   2   4       10.98      -48.56     81.16 o
  16   2   4      120.26      115.44    129.79 o
 -17   3   4       14.62      -24.35     53.56 o
 -16   3   4        6.81      -29.41     44.08 o
 -15   3   4       23.19       23.25     43.84 o
 -14   3   4      275.83      320.94     54.00 o
 -13   3   4      501.65      612.42     52.79 o
 -12   3   4       61.82       24.41     34.69 o
 -11   3   4      424.60      464.61     40.31 o
 -10   3   4        5.71      -26.28     26.28 o
  -9   3   4     1000.59     1037.94     37.59 o
  -8   3   4     3079.35     3166.11     61.37 o
  -7   3   4     1524.87     1484.46     37.77 o
  -6   3   4     1723.92     1683.49     38.81 o
  -5   3   4     3174.31     3088.39     58.77 o
  -4   3   4       72.75       98.12     14.55 o
  -3   3   4     2494.42     2321.71     41.30 o
  -2   3   4    16154.41    16717.24    194.57 o
  -1   3   4     2402.91     2654.83     45.38 o
   0   3   4     2277.19     2047.19     54.67 o
   1   3   4     5821.31     5613.15    104.06 o
   2   3   4     5028.56     5390.63     94.85 o
   3   3   4     1822.73     1585.15     57.51 o
   4   3   4     3483.96     3266.92     58.23 o
   5   3   4     4828.32     4917.97     76.16 o
   6   3   4     2122.18     2075.04     47.10 o
   7   3   4      479.40      422.89     29.01 o
   8   3   4     5847.92     6039.25    101.14 o
   9   3   4       63.86       48.65     30.37 o
  10   3   4       78.96       95.42     38.36 o
  11   3   4     1054.83      942.21     69.13 o
  12   3   4       43.84       12.17     44.80 o
  13   3   4        2.80      -42.81     42.81 o
  14   3   4       56.19       95.61     68.67 o
  15   3   4       18.28       93.24     73.37 o
 -17   4   4        4.75        3.57     59.34 o
 -16   4   4       13.18      -12.86     65.18 o
 -15   4   4      172.57      163.38     82.14 o
 -14   4   4       84.65      172.19     55.26 o
 -13   4   4      312.40      310.27     46.35 o
 -12   4   4        1.99       15.11     34.72 o
 -11   4   4     1137.08     1136.69     59.52 o
 -10   4   4     1997.46     1990.61     72.87 o
  -9   4   4      285.39      292.96     34.03 o
  -8   4   4        0.80       -7.63     17.22 o
  -7   4   4     3714.39     3768.79     63.79 o
  -6   4   4      418.47      394.79     22.66 o
  -5   4   4      741.81      701.03     25.27 o
  -4   4   4     4087.04     4006.15     69.31 o
  -3   4   4     3610.68     3859.56     68.06 o
  -2   4   4      167.25      152.15     15.92 o
  -1   4   4     6919.01     6721.70    112.65 o
   0   4   4      383.28      429.49     27.12 o
   1   4   4        8.86       26.79     17.60 o
   2   4   4      387.74      395.79     31.74 o
   3   4   4     7702.83     7432.41    126.43 o
   4   4   4        3.20        3.19     21.73 o
   5   4   4     2200.60     1995.32     43.94 o
   6   4   4      490.76      552.70     28.80 o
   7   4   4      827.21      809.88     36.73 o
   8   4   4       82.71       76.94     27.85 o
   9   4   4     1346.20     1465.91     57.75 o
  10   4   4       45.43       48.64     34.79 o
  11   4   4      170.35      188.61     47.16 o
  12   4   4      135.26      184.71     51.49 o
  13   4   4      334.42      346.61     60.46 o
  14   4   4       86.29      107.49     56.66 o
  15   4   4      248.56      171.18     77.43 o
 -16   5   4       48.79       31.71     59.17 o
 -15   5   4      267.28      216.34     62.78 o
 -14   5   4      108.46      189.02     55.91 o
 -13   5   4      301.95      400.07     54.52 o
 -12   5   4       14.29       48.71     39.96 o
 -11   5   4       67.73       88.69     38.95 o
 -10   5   4        5.70      -15.57     32.17 o
  -9   5   4     1766.21     1650.12     86.49 o
  -8   5   4     1122.94     1136.75     48.03 o
  -7   5   4      476.83      443.15     33.44 o
  -6   5   4       23.45       33.07     18.36 o
  -5   5   4     1119.50     1205.30     33.60 o
  -4   5   4        4.27      -12.30     16.42 o
  -3   5   4      858.71      821.15     28.93 o
  -2   5   4       43.27       57.03     19.50 o
  -1   5   4        1.07       -3.55     19.76 o
   0   5   4     1500.21     1403.14     85.83 o
   1   5   4      257.46      243.31     44.52 o
   2   5   4        0.65       -1.17     33.94 o
   3   5   4       17.77      -27.22     35.12 o
   4   5   4      482.46      386.61     57.20 o
   5   5   4      146.75      155.03     26.26 o
   6   5   4      189.45      197.10     21.24 o
   7   5   4      653.11      613.89     33.97 o
   8   5   4      264.23      292.27     32.12 o
   9   5   4       74.74      115.43     31.71 o
  10   5   4        3.62       -5.21     33.23 o
  11   5   4      203.71      247.46     52.86 o
  12   5   4       82.23       72.63     59.77 o
  13   5   4        5.61       25.61     53.77 o
  14   5   4        3.21      -34.30     54.87 o
 -14   6   4       38.96      128.17     56.45 o
 -13   6   4      109.85      118.73     44.19 o
 -12   6   4      122.51      182.68     44.92 o
 -11   6   4      522.51      601.90     57.42 o
 -10   6   4      150.57      199.08     41.11 o
  -9   6   4       29.66       38.31     34.20 o
  -8   6   4      165.68      141.79     36.56 o
  -7   6   4     1347.76     1437.65     56.54 o
  -6   6   4      517.50      419.77     35.60 o
  -5   6   4     2199.37     1925.96     63.15 o
  -4   6   4      385.27      330.70     32.22 o
  -3   6   4     3176.46     3243.87     87.83 o
  -2   6   4      599.68      576.39     35.53 o
  -1   6   4     1380.74     1361.26     49.38 o
   0   6   4      270.44      273.57     48.50 o
   1   6   4      374.50      300.61     59.40 o
   2   6   4        5.93       18.76     46.15 o
   3   6   4     2413.16     2297.79    168.48 o
   4   6   4       40.22      -75.79    111.89 o
   5   6   4      401.30      421.25     72.92 o
   6   6   4       64.18       60.77     30.08 o
   7   6   4      128.62      173.64     24.05 o
   8   6   4      423.30      505.63     36.56 o
   9   6   4      331.82      310.46     36.31 o
  10   6   4        8.29       24.89     36.15 o
  11   6   4      169.38      157.80     50.07 o
  12   6   4      134.57      174.49     55.25 o
 -13   7   4        8.16       18.72     53.58 o
 -12   7   4       12.31       43.10     44.08 o
 -11   7   4        7.18      -22.38     39.17 o
 -10   7   4      124.54      132.42     43.40 o
  -9   7   4      132.03      135.59     40.12 o
  -8   7   4        3.27       35.74     34.40 o
  -7   7   4      150.20      117.78     36.22 o
  -6   7   4      112.41       91.19     34.32 o
  -5   7   4      684.85      722.71     48.32 o
  -4   7   4        0.12       39.87     37.99 o
  -3   7   4      558.83      551.34     43.01 o
  -2   7   4       91.53       37.13     29.74 o
  -1   7   4        8.75      -25.88     25.88 o
   0   7   4      614.97      627.45     45.75 o
   1   7   4     1999.95     1959.67    115.76 o
   2   7   4      542.52      532.34     73.19 o
   3   7   4        0.34        0.46     53.96 o
   4   7   4      330.15      376.02     77.38 o
   5   7   4      434.65      668.37     90.13 o
   6   7   4        1.44      -59.45     59.45 o
   7   7   4      756.70      796.74    103.30 o
   8   7   4      124.59       96.74     31.22 o
   9   7   4      109.48      123.92     34.38 o
  10   7   4        4.01       84.73     38.07 o
  11   7   4      130.32      196.88     51.11 o
 -10   8   4        1.31      -32.81     39.95 o
  -9   8   4       21.75       26.16     38.30 o
  -8   8   4        3.47      -16.48     34.08 o
  -7   8   4       78.40      134.97     68.66 o
  -6   8   4       28.31       39.37     34.85 o
  -5   8   4      262.04      303.15     57.28 o
  -4   8   4      304.46      355.65     43.01 o
  -3   8   4       54.00       83.03     34.73 o
  -2   8   4      105.42       75.53     33.09 o
  -1   8   4       35.74       52.62     31.28 o
   0   8   4       41.10       56.97     35.87 o
   1   8   4       16.55       25.67     54.85 o
   2   8   4       89.53       61.39    108.64 o
   3   8   4      160.20      243.04     70.57 o
   4   8   4      129.93       92.54     99.42 o
   5   8   4       25.74       78.24     67.68 o
   6   8   4      198.33      184.70    176.19 o
   7   8   4        7.85      -68.80     68.80 o
   8   8   4        1.73       14.91     30.76 o
  -7   9   4       14.19        3.59     49.49 o
  -6   9   4        7.74      -35.73     35.73 o
  -5   9   4      163.54      128.99     42.95 o
  -4   9   4       21.71        9.57     36.41 o
  -3   9   4      140.95       45.82     37.44 o
  -2   9   4        6.70       13.95     35.51 o
  -1   9   4       26.63        7.87     32.94 o
   0   9   4       75.02        7.25     41.04 o
   1   9   4       73.66       80.11     55.01 o
   2   9   4       35.25       71.00     70.35 o
   3   9   4       92.45      115.14     70.29 o
   4   9   4       13.60      -28.56     62.81 o
   5   9   4       13.74       -4.18    100.70 o
 -17   0   5      124.09      170.34    123.94 o
 -15   0   5     1794.46     1809.32    106.84 o
 -13   0   5      100.73      149.64     49.52 o
 -11   0   5      350.61      364.94     45.02 o
  -9   0   5    16683.45    15597.14    295.01 o
  -7   0   5      381.47      379.14     30.25 o
  -5   0   5    11322.88    11536.28    173.24 o
  -3   0   5      131.83      320.94     20.22 o
  -1   0   5     4336.17     4003.88     71.79 o
   1   0   5    20628.23    20348.38    408.46 o
   3   0   5     4191.53     3727.73     81.01 o
   5   0   5      381.26      416.92     32.25 o
   7   0   5    11260.24    11144.09    225.12 o
   9   0   5     1253.80     1349.50    129.83 o
  11   0   5      982.22     1096.07    103.60 o
  13   0   5       12.36      122.39    129.67 o
  15   0   5        5.00      175.92    139.97 o
 -18   1   5        0.03       15.32     79.41 o
 -17   1   5      112.60      122.99     69.99 o
 -16   1   5        0.56      -40.41     40.41 o
 -15   1   5      313.33      232.83     63.38 o
 -14   1   5        0.71      -29.66     34.57 o
 -13   1   5      265.40      281.16     38.37 o
 -12   1   5       50.45       -6.13     26.80 o
 -11   1   5     3288.87     3299.51     73.11 o
 -10   1   5      280.59      295.13     26.59 o
  -9   1   5      250.25      254.62     30.41 o
  -8   1   5       79.51       80.19     15.27 o
  -7   1   5     2105.95     1967.19     44.03 o
  -6   1   5      753.98      760.31     34.08 o
  -5   1   5     9443.33     9222.09    102.53 o
  -4   1   5     4927.37     4966.49     64.60 o
  -3   1   5     5090.41     5460.30     64.64 o
  -2   1   5     5051.48     5186.44     64.62 o
  -1   1   5    10460.77    10254.73    113.34 o
   0   1   5     1446.29     1678.56     30.76 o
   1   1   5      746.09      523.73     19.28 o
   2   1   5     3785.55     3982.04     57.07 o
   3   1   5    18750.59    19353.58    226.62 o
   4   1   5      859.56     1058.88     30.74 o
   5   1   5     3114.19     2923.49     59.69 o
   6   1   5       71.74       52.86     20.95 o
   7   1   5     1968.23     1962.10     54.29 o
   8   1   5       89.88       62.52     27.02 o
   9   1   5     3555.42     3604.55    163.11 o
  10   1   5      865.05      907.50     65.97 o
  11   1   5      515.58      591.30    105.01 o
  12   1   5       51.16      156.35    102.20 o
  13   1   5      734.87      874.02    148.25 o
  14   1   5        2.30       74.59     85.64 o
  15   1   5       19.26       56.79     92.36 o
  16   1   5       51.72      162.97    101.08 o
 -18   2   5      117.06       63.90     78.45 o
 -17   2   5       15.54        9.48     50.25 o
 -16   2   5       42.83       58.50     47.93 o
 -15   2   5      179.66      237.33     53.64 o
 -14   2   5        0.12      -37.95     40.23 o
 -13   2   5      572.99      530.95     45.93 o
 -12   2   5      373.65      411.75     41.13 o
 -11   2   5       55.94       69.65     28.19 o
 -10   2   5     1349.53     1310.67     44.65 o
  -9   2   5     1394.59     1328.90     46.05 o
  -8   2   5      135.52      138.71     17.01 o
  -7   2   5     1656.45     1542.19     35.71 o
  -6   2   5      739.86      755.03     23.42 o
  -5   2   5      296.52      287.97     16.31 o
  -4   2   5       25.60       49.09     11.73 o
  -3   2   5     6027.71     5875.09     71.66 o
  -2   2   5      501.34      577.13     26.49 o
  -1   2   5       54.08       44.96     12.42 o
   0   2   5       58.23       19.75     12.41 o
   1   2   5    10853.21    10548.39    138.77 o
   2   2   5     9217.42     9705.14    138.50 o
   3   2   5       93.65       17.92     15.71 o
   4   2   5      498.18      540.53     26.98 o
   5   2   5     2209.77     2231.89     53.61 o
   6   2   5      214.86      237.20     29.59 o
   7   2   5      851.54      922.95     61.96 o
   8   2   5     2997.83     2931.66     74.16 o
   9   2   5        8.07       30.48     34.27 o
  10   2   5       22.21       32.53     51.40 o
  11   2   5      788.33      789.04     81.12 o
  12   2   5      231.53      225.29     67.67 o
  13   2   5       67.95      187.39     67.42 o
  14   2   5      134.05      143.61     68.33 o
  15   2   5       22.01       84.69     89.31 o
  16   2   5        7.15      -57.59    171.31 o
 -17   3   5      257.87      235.65     61.81 o
 -16   3   5       10.74      -20.93     45.09 o
 -15   3   5        2.06        6.88     45.87 o
 -14   3   5      432.34      510.10     60.19 o
 -13   3   5     1020.91     1009.10     62.65 o
 -12   3   5      743.94      709.11     54.81 o
 -11   3   5     1323.95     1381.03     60.61 o
 -10   3   5     1410.16     1337.65     56.36 o
  -9   3   5      262.28      219.28     26.93 o
  -8   3   5      842.04      827.55     33.53 o
  -7   3   5     6503.28     6459.81     91.63 o
  -6   3   5      178.91      174.38     19.10 o
  -5   3   5      451.57      373.77     21.51 o
  -4   3   5     9699.86     9801.81    112.40 o
  -3   3   5      163.41      186.15     15.00 o
  -2   3   5      568.11      451.80     19.26 o
  -1   3   5     7770.96     7258.13    112.22 o
   0   3   5      674.83      719.91     24.58 o
   1   3   5     1659.92     1550.71     51.39 o
   2   3   5     1243.46     1142.66     36.13 o
   3   3   5     1674.60     1707.79     39.19 o
   4   3   5        4.39       -5.09     12.91 o
   5   3   5     1443.40     1428.48     41.97 o
   6   3   5     2102.01     2001.54     55.03 o
   7   3   5      569.82      448.35     29.70 o
   8   3   5        0.77      -27.41     27.41 o
   9   3   5     1499.17     1320.11     63.93 o
  10   3   5      127.26       73.47     42.06 o
  11   3   5       37.78       14.23     55.49 o
  12   3   5      238.95      316.14     96.95 o
  13   3   5       29.83      -10.10     57.72 o
  14   3   5       26.98      -37.14     60.03 o
  15   3   5       21.04      -21.82    140.44 o
 -17   4   5       69.32       26.79     57.93 o
 -16   4   5       84.86       87.80     57.01 o
 -15   4   5       49.62      135.01     56.46 o
 -14   4   5       20.71        3.51     46.20 o
 -13   4   5      151.69       72.66     57.64 o
 -12   4   5      668.06      708.46     70.28 o
 -11   4   5       71.34       39.73     32.32 o
 -10   4   5     1708.83     1739.80     68.51 o
  -9   4   5        7.21       34.01     24.46 o
  -8   4   5     1049.88     1082.58     45.96 o
  -7   4   5       20.30       14.51     18.81 o
  -6   4   5     2146.85     2170.01     46.08 o
  -5   4   5      594.97      600.70     27.15 o
  -4   4   5      310.29      244.23     20.38 o
  -3   4   5      146.48      108.83     16.34 o
  -2   4   5     3346.40     3339.83     68.99 o
  -1   4   5      862.64      871.30     31.51 o
   0   4   5     5789.10     5615.81    113.48 o
   1   4   5     1027.14     1024.70     50.15 o
   2   4   5      616.03      708.48     42.13 o
   3   4   5       57.17       49.94     28.67 o
   4   4   5     1170.24     1194.79     37.65 o
   5   4   5     3402.45     3501.73     86.72 o
   6   4   5      624.28      559.97     30.81 o
   7   4   5       93.46       49.72     26.53 o
   8   4   5      153.09      134.82     32.48 o
   9   4   5      176.81      161.40     38.33 o
  10   4   5      396.87      420.76     54.56 o
  11   4   5      654.79      772.50     67.38 o
  12   4   5        1.15      -31.12     43.92 o
  13   4   5        5.70       57.34     62.35 o
  14   4   5       61.45      135.82     75.75 o
 -16   5   5        0.11      -12.90     55.12 o
 -15   5   5        0.03       51.26     55.08 o
 -14   5   5       76.74       57.01     50.98 o
 -13   5   5       93.12      111.80     44.62 o
 -12   5   5      199.05      125.08     51.93 o
 -11   5   5       36.89       68.26     37.68 o
 -10   5   5       16.68      -15.96     35.08 o
  -9   5   5        8.44       47.99     34.72 o
  -8   5   5     1389.51     1341.23     90.37 o
  -7   5   5      561.85      601.02     41.42 o
  -6   5   5      368.98      349.37     30.34 o
  -5   5   5      247.03      309.12     24.53 o
  -4   5   5     1344.02     1388.15     37.43 o
  -3   5   5      204.92      217.22     21.63 o
  -2   5   5      567.39      525.65     27.53 o
  -1   5   5       77.08       61.19     23.48 o
   0   5   5     5093.20     5379.36    113.11 o
   1   5   5      708.73      776.34     35.08 o
   2   5   5     1337.51     1210.18     66.37 o
   3   5   5      217.87      141.03     49.65 o
   4   5   5      669.03      774.82     37.69 o
   5   5   5      152.15      142.93     28.94 o
   6   5   5     1954.17     1850.91     54.55 o
   7   5   5       65.52       60.92     24.87 o
   8   5   5      344.92      329.44     34.92 o
   9   5   5      247.81      326.69     43.74 o
  10   5   5      783.81      829.63     63.62 o
  11   5   5       19.28       82.60     51.32 o
  12   5   5      231.27      286.19     69.92 o
  13   5   5        1.74       16.81     57.74 o
 -14   6   5       42.48       67.63     55.95 o
 -13   6   5        0.89       15.26     42.91 o
 -12   6   5      360.36      496.82     58.19 o
 -11   6   5      138.84      140.60     42.89 o
 -10   6   5       86.05      148.14     49.99 o
  -9   6   5      100.55       62.66     37.48 o
  -8   6   5      120.07      150.17     37.61 o
  -7   6   5       11.76        4.91     39.59 o
  -6   6   5     1143.69     1168.82     58.80 o
  -5   6   5       99.94       44.69     27.16 o
  -4   6   5      672.80      598.42     38.47 o
  -3   6   5      155.51      137.82     30.80 o
  -2   6   5     1910.24     1865.72    125.18 o
  -1   6   5       78.28       67.14     28.85 o
   0   6   5      159.15      136.70     27.69 o
   1   6   5       33.09       76.30     51.12 o
   2   6   5       20.59       32.28     50.63 o
   3   6   5        4.13      -31.56     49.81 o
   4   6   5     1228.76     1366.30    209.88 o
   5   6   5      141.54       70.82     59.54 o
   6   6   5        6.04       15.08     20.04 o
   7   6   5        1.87       19.69     30.88 o
   8   6   5        1.65        6.14     25.75 o
   9   6   5      465.29      468.83     77.56 o
  10   6   5      111.43      106.70     45.04 o
  11   6   5       73.46       76.74     55.22 o
  12   6   5        8.86       -3.24     51.66 o
 -13   7   5        2.04       -1.83     45.39 o
 -12   7   5        0.03       -3.23     42.72 o
 -11   7   5        3.22       94.49     44.44 o
 -10   7   5      542.63      598.01     58.58 o
  -9   7   5       15.28       38.91     38.37 o
  -8   7   5     1125.05     1124.62     65.21 o
  -7   7   5       97.31      133.54     38.03 o
  -6   7   5      187.48      268.79     40.59 o
  -5   7   5       86.25      186.20     37.73 o
  -4   7   5      254.79      262.71     33.31 o
  -3   7   5       20.16      -21.97     25.39 o
  -2   7   5      977.19      904.46     68.68 o
  -1   7   5       43.41       60.09     28.29 o
   0   7   5      878.56      920.23     85.90 o
   1   7   5      237.81      287.03     66.43 o
   2   7   5      576.22      510.54     80.21 o
   3   7   5       53.04       33.33     55.08 o
   4   7   5       95.75       91.14     63.03 o
   5   7   5      144.51      148.24     73.09 o
   6   7   5      336.18      324.80     79.76 o
   7   7   5       15.67       -4.18     24.93 o
   8   7   5      427.00      431.20     43.91 o
   9   7   5        3.49       61.43     34.16 o
  10   7   5       40.87      123.66     45.48 o
 -10   8   5       38.32       66.69     59.26 o
  -9   8   5        3.10      -28.81     38.28 o
  -8   8   5       28.81        6.30     38.21 o
  -7   8   5      142.38      134.44     42.42 o
  -6   8   5       35.67       69.20     37.44 o
  -5   8   5       65.28       57.34     36.82 o
  -4   8   5       10.09      -31.89     31.89 o
  -3   8   5      341.61      312.69     41.45 o
  -2   8   5      116.95      137.21     35.12 o
  -1   8   5       10.63        3.11     28.16 o
   0   8   5       25.35       -2.01     51.00 o
   1   8   5        6.67       65.56     59.40 o
   2   8   5      108.85      140.84     68.15 o
   3   8   5      254.73      293.88     75.45 o
   4   8   5      121.45      204.38     75.01 o
   5   8   5      269.42      359.82     85.66 o
   6   8   5       47.49       76.34    124.83 o
   7   8   5        0.16        1.39     73.84 o
   8   8   5      159.27      142.81     45.79 o
  -6   9   5        0.12      -38.74     39.09 o
  -5   9   5        0.21      -37.82     37.82 o
  -4   9   5       83.39       94.27     40.85 o
  -3   9   5       13.02       23.71     41.84 o
  -2   9   5        7.69       11.06     36.70 o
  -1   9   5       69.66       58.59     45.16 o
   0   9   5       59.11       47.78     42.92 o
   1   9   5        4.33       58.31     91.48 o
   2   9   5       60.72       41.14     66.42 o
   3   9   5       52.13      112.86     73.55 o
   4   9   5       29.32      -67.27     67.27 o
 -18   0   6      244.55      303.96    146.02 o
 -16   0   6       16.69       32.11     67.08 o
 -14   0   6     1265.11     1319.75     88.48 o
 -12   0   6     1504.95     1369.82     71.60 o
 -10   0   6      147.06      120.13     35.03 o
  -8   0   6    15549.46    15020.81    283.91 o
  -6   0   6     2334.99     2531.72     73.89 o
  -4   0   6     5278.72     5101.34     90.92 o
  -2   0   6     3483.69     2979.26     72.52 o
   0   0   6     1739.62     1803.53     58.16 o
   2   0   6     1323.24     1103.91     41.82 o
   4   0   6     1202.01     1214.99     47.43 o
   6   0   6      580.24      590.53     49.96 o
   8   0   6     1347.37     1428.53     80.11 o
  10   0   6      845.06      822.65     93.65 o
  12   0   6      195.16      249.35    133.93 o
  14   0   6        3.51       81.64    129.52 o
 -18   1   6       66.51       52.61     87.58 o
 -17   1   6        1.04       79.66     66.17 o
 -16   1   6       89.24      104.25     51.27 o
 -15   1   6       56.28       28.17     39.48 o
 -14   1   6        4.49       24.75     37.34 o
 -13   1   6      865.61      975.83     53.51 o
 -12   1   6     1421.86     1496.16     56.89 o
 -11   1   6        1.50      -15.09     23.63 o
 -10   1   6      548.11      590.13     34.75 o
  -9   1   6       65.60       34.71     18.50 o
  -8   1   6      965.02      936.51     40.44 o
  -7   1   6     4373.95     4568.00     73.27 o
  -6   1   6     2806.52     2588.06     47.21 o
  -5   1   6     4804.09     4720.43     68.60 o
  -4   1   6       92.76       45.06     20.47 o
  -3   1   6     3036.66     3289.22     64.96 o
  -2   1   6    14989.59    14813.23    167.89 o
  -1   1   6      164.99      122.27     13.93 o
   0   1   6     6227.60     6191.27     83.74 o
   1   1   6      121.11      215.53     20.41 o
   2   1   6      207.53      301.32     18.57 o
   3   1   6     2403.75     2462.86     47.59 o
   4   1   6    11980.38    11795.08    162.52 o
   5   1   6     1165.81     1131.05     38.69 o
   6   1   6      345.06      325.11     33.28 o
   7   1   6      939.00      929.14     45.85 o
   8   1   6        4.48        1.79     24.40 o
   9   1   6      777.46      789.65     93.91 o
  10   1   6     1136.44     1345.92     93.71 o
  11   1   6        4.37       -1.99     55.68 o
  12   1   6       19.40       67.63     60.04 o
  13   1   6       64.49      185.70    114.22 o
  14   1   6      378.27      406.96    109.00 o
  15   1   6       57.48       31.99     95.02 o
 -18   2   6      132.35      268.89     85.94 o
 -17   2   6       29.49       63.57     55.08 o
 -16   2   6        5.53       -2.36     43.55 o
 -15   2   6       26.47       30.17     46.71 o
 -14   2   6      172.51      205.38     46.38 o
 -13   2   6       61.28       78.73     36.48 o
 -12   2   6      334.73      317.54     43.52 o
 -11   2   6       35.73       20.33     28.95 o
 -10   2   6      851.07      829.09     36.45 o
  -9   2   6      613.83      593.59     31.09 o
  -8   2   6     2232.46     2179.58     47.45 o
  -7   2   6     5900.70     5929.96     88.75 o
  -6   2   6     3706.79     4044.70     57.91 o
  -5   2   6      192.13      253.19     19.43 o
  -4   2   6     4896.18     4835.27     64.84 o
  -3   2   6      340.01      433.25     19.93 o
  -2   2   6     5781.75     5638.88     90.81 o
  -1   2   6     3721.54     3796.90     71.47 o
   0   2   6     6344.14     6687.30    111.29 o
   1   2   6      397.84      367.72     26.61 o
   2   2   6    12267.29    12190.81    172.61 o
   3   2   6     1695.37     1593.84     43.03 o
   4   2   6       26.70       -1.58     21.38 o
   5   2   6     1314.28     1310.64     48.93 o
   6   2   6     3598.14     3485.31     83.78 o
   7   2   6      128.48      151.07     29.01 o
   8   2   6     2258.84     2386.57     86.13 o
   9   2   6     1964.95     1845.12    104.40 o
  10   2   6       41.48      108.85     65.49 o
  11   2   6        7.29      -45.67     51.43 o
  12   2   6      480.68      657.51    153.53 o
  13   2   6       26.08      -27.37     59.79 o
  14   2   6        0.33       26.51     88.21 o
  15   2   6      123.32      274.60    104.17 o
 -17   3   6        0.14        9.63     56.95 o
 -16   3   6      314.07      370.88     62.12 o
 -15   3   6       12.92       21.40     42.93 o
 -14   3   6       93.97       80.40     46.00 o
 -13   3   6      151.64      148.65     41.42 o
 -12   3   6       13.01       -6.14     31.24 o
 -11   3   6        0.36      -28.22     28.22 o
 -10   3   6     1434.57     1322.63     84.96 o
  -9   3   6       25.36       29.31     26.18 o
  -8   3   6      108.36      123.59     25.87 o
  -7   3   6     1486.25     1719.34     43.27 o
  -6   3   6     3020.00     2976.44     76.82 o
  -5   3   6      252.51      339.40     20.07 o
  -4   3   6       48.35       10.34     14.54 o
  -3   3   6     2742.55     2722.37     63.37 o
  -2   3   6      102.45       87.89     14.98 o
  -1   3   6      136.90      193.94     17.19 o
   0   3   6     1836.11     1691.22     37.66 o
   1   3   6     2517.56     2519.34     49.39 o
   2   3   6        0.76       -9.62     13.43 o
   3   3   6     1676.45     1649.33     41.26 o
   4   3   6      301.48      319.31     24.29 o
   5   3   6     2298.04     2281.76     56.18 o
   6   3   6      163.36      150.48     26.29 o
   7   3   6        2.42        0.99     34.23 o
   8   3   6      144.38      105.14     38.80 o
   9   3   6       61.16       86.61     54.87 o
  10   3   6       25.14       34.27     52.34 o
  11   3   6      196.91      245.48    119.84 o
  12   3   6        0.01      -29.08     75.42 o
  13   3   6        3.20      -22.48     58.80 o
  14   3   6        0.31      -64.33     64.33 o
 -17   4   6       72.61       39.17     60.49 o
 -16   4   6       73.32      124.49     59.23 o
 -15   4   6      397.94      440.78     85.50 o
 -14   4   6       38.91       27.41     47.00 o
 -13   4   6        0.29        7.45     38.14 o
 -12   4   6       15.44       -4.48     33.79 o
 -11   4   6      421.49      464.66     46.34 o
 -10   4   6      833.18      694.39     54.82 o
  -9   4   6      297.23      277.36     34.99 o
  -8   4   6        1.01       11.41     24.86 o
  -7   4   6      754.65      813.11     32.50 o
  -6   4   6       49.68       22.53     19.07 o
  -5   4   6     4019.16     4072.14     74.11 o
  -4   4   6     3459.20     3274.69     58.85 o
  -3   4   6       50.87       42.30     16.69 o
  -2   4   6        0.80       14.68     15.21 o
  -1   4   6     3098.04     3230.19     69.91 o
   0   4   6     1209.72     1140.14     32.68 o
   1   4   6      921.76      803.57     37.84 o
   2   4   6     2405.57     2129.50     76.34 o
   3   4   6      976.33      935.77     30.45 o
   4   4   6      108.16       76.81     19.05 o
   5   4   6      752.11      751.37     38.64 o
   6   4   6      427.82      561.02     37.53 o
   7   4   6      112.15       78.55     29.07 o
   8   4   6        5.95       13.52     29.42 o
   9   4   6      469.22      421.22     68.50 o
  10   4   6      289.69      255.43     71.07 o
  11   4   6        3.55       91.87     60.82 o
  12   4   6      374.36      383.72     78.38 o
  13   4   6      122.56       93.69     70.00 o
  14   4   6        0.23       76.02     74.52 o
 -16   5   6       45.66       48.22     58.91 o
 -15   5   6      284.94      320.88     68.34 o
 -14   5   6       98.49      101.14     48.68 o
 -13   5   6       38.15       76.48     44.60 o
 -12   5   6       35.65       62.16     41.80 o
 -11   5   6       95.48       52.19     38.75 o
 -10   5   6       25.13       20.46     39.52 o
  -9   5   6      604.66      659.82     67.32 o
  -8   5   6      251.80      287.29     42.41 o
  -7   5   6      192.88      145.61     37.45 o
  -6   5   6        0.88       34.49     27.32 o
  -5   5   6     1833.66     1971.33     64.21 o
  -4   5   6      529.88      530.66     27.95 o
  -3   5   6      651.76      661.08     30.58 o
  -2   5   6        8.73      -20.15     22.81 o
  -1   5   6      166.72      176.87     33.15 o
   0   5   6      689.63      661.88     35.12 o
   1   5   6     2797.57     2913.32     73.50 o
   2   5   6      508.80      484.55     28.29 o
   3   5   6     1283.19     1269.70     49.90 o
   4   5   6       23.71      -25.10     28.27 o
   5   5   6      388.01      382.67     24.47 o
   6   5   6      261.41      208.14     27.60 o
   7   5   6     1474.60     1539.22     56.72 o
   8   5   6       44.18       93.47     33.62 o
   9   5   6       29.02       84.63     41.04 o
  10   5   6       84.56       -0.78     44.37 o
  11   5   6      164.12      238.57     75.38 o
  12   5   6        1.51      -66.79     66.79 o
  13   5   6      102.53      296.43     95.05 o
 -14   6   6        0.05      -34.00     45.90 o
 -13   6   6        7.89      -22.09     42.45 o
 -12   6   6       10.12       26.02     40.73 o
 -11   6   6      646.08      739.42     62.38 o
 -10   6   6        0.33      -33.97     33.97 o
  -9   6   6       55.11       74.69     39.05 o
  -8   6   6        7.22       47.62     44.73 o
  -7   6   6       62.81       61.26     54.61 o
  -6   6   6        7.04       17.54     32.45 o
  -5   6   6     1194.82     1337.56     69.42 o
  -4   6   6       67.71       60.28     27.53 o
  -3   6   6      408.82      465.40     34.47 o
  -2   6   6       46.16       40.32     23.79 o
  -1   6   6      936.44      997.76     40.04 o
   0   6   6       77.78       91.62     27.01 o
   1   6   6      658.20      754.46     50.68 o
   2   6   6      389.84      367.14    113.79 o
   3   6   6     1500.16     1708.86    117.87 o
   4   6   6       44.02      -19.24     57.86 o
   5   6   6      390.95      486.03     57.49 o
   6   6   6       62.76       40.05     22.07 o
   7   6   6      282.44      342.21     33.59 o
   8   6   6       80.32       73.61     44.61 o
   9   6   6       54.61       59.17     41.14 o
  10   6   6        6.29      -55.07     71.28 o
  11   6   6       21.57       39.62     50.44 o
 -12   7   6        1.79       67.18     59.98 o
 -11   7   6       20.39       12.48     55.03 o
 -10   7   6      365.05      408.43     76.05 o
  -9   7   6      212.79      260.63     49.00 o
  -8   7   6      116.38       75.79     38.45 o
  -7   7   6      174.56      206.60     42.41 o
  -6   7   6       77.10       78.91     36.87 o
  -5   7   6      344.52      328.03     50.46 o
  -4   7   6       97.51       85.96     34.55 o
  -3   7   6      279.36      316.05     43.36 o
  -2   7   6       73.98       66.76     26.55 o
  -1   7   6      111.66       90.51     46.97 o
   0   7   6       12.50       10.54     59.87 o
   1   7   6      653.97      743.13     87.64 o
   2   7   6       74.46      105.39     62.62 o
   3   7   6       26.96      -34.28     57.01 o
   4   7   6      196.46      287.09     75.65 o
   5   7   6       45.98       81.31     66.83 o
   6   7   6       17.16       58.64     68.11 o
   7   7   6       82.99      141.58     32.61 o
   8   7   6       58.67        9.31     46.27 o
   9   7   6       11.16        5.65     76.53 o
 -10   8   6       93.44       -2.42     43.99 o
  -9   8   6       21.30       34.91     42.63 o
  -8   8   6       14.85       54.77     41.51 o
  -7   8   6      204.33      301.36     48.22 o
  -6   8   6      176.01      177.06     42.20 o
  -5   8   6       97.45       40.03     37.92 o
  -4   8   6      145.87      154.39     39.77 o
  -3   8   6      556.49      610.99     51.15 o
  -2   8   6       13.31       65.61     28.76 o
  -1   8   6      307.61      243.51     35.46 o
   0   8   6        0.04      -32.73     32.73 o
   1   8   6       52.62       44.49     62.69 o
   2   8   6      100.90      214.81    106.63 o
   3   8   6      483.30      552.32     92.86 o
   4   8   6      111.09      130.62     72.89 o
   5   8   6      283.59      259.14     85.69 o
   6   8   6       69.62        9.54     72.44 o
   7   8   6       26.28      -28.11     75.38 o
  -5   9   6       18.93        3.55     40.80 o
  -4   9   6        2.11      -41.48     41.48 o
  -3   9   6       23.76       25.45     39.02 o
  -2   9   6       34.26      110.79     49.90 o
  -1   9   6        4.62        5.24     48.23 o
   0   9   6       39.26       15.05     42.41 o
   1   9   6        6.48      -17.76     68.32 o
   2   9   6       89.85      206.78     80.20 o
 -17   0   7       53.44      333.78    135.17 o
 -15   0   7      188.64       98.50     70.59 o
 -13   0   7       14.13       -5.63     59.77 o
 -11   0   7      107.24       56.12     37.15 o
  -9   0   7      909.98      979.89     86.04 o
  -7   0   7      390.82      378.80     41.97 o
  -5   0   7     4741.18     4856.04    128.61 o
  -3   0   7      396.73      322.22     49.36 o
  -1   0   7     1686.79     1931.70     62.15 o
   1   0   7     8904.32     8851.66    243.73 o
   3   0   7      315.81      298.62     30.23 o
   5   0   7      356.28      326.39     38.28 o
   7   0   7     1831.50     1973.47     92.07 o
   9   0   7       85.99       40.92     58.27 o
  11   0   7      546.22      264.84    131.76 o
  13   0   7      307.09      453.38    156.78 o
  15   0   7       17.31       46.32    147.10 o
 -18   1   7       40.93      -32.11     72.04 o
 -17   1   7       79.61        2.97     72.00 o
 -16   1   7        7.92      -31.69     56.82 o
 -15   1   7      148.62      263.56     64.75 o
 -14   1   7        0.02       -2.91     36.21 o
 -13   1   7      138.86      114.64     40.00 o
 -12   1   7      342.05      386.66     37.76 o
 -11   1   7     1089.33     1173.52     50.31 o
 -10   1   7      148.09      144.41     27.05 o
  -9   1   7       57.67       67.62     27.63 o
  -8   1   7      233.72      222.37     23.58 o
  -7   1   7     1935.92     1703.00     41.36 o
  -6   1   7      173.51      168.98     18.37 o
  -5   1   7    21869.09    22237.33    277.63 o
  -4   1   7     1336.50     1313.25     34.23 o
  -3   1   7     1656.37     1864.17     40.01 o
  -2   1   7        1.65        8.99     16.78 o
  -1   1   7     7017.93     7024.17     95.32 o
   0   1   7      186.77      190.93     17.06 o
   1   1   7     7377.35     7449.39    101.21 o
   2   1   7      152.42      149.84     17.76 o
   3   1   7     3279.45     3279.66     64.90 o
   4   1   7      179.45      213.59     24.74 o
   5   1   7     3717.91     3654.39     89.76 o
   6   1   7      443.30      423.78     33.51 o
   7   1   7      500.99      457.91     48.57 o
   8   1   7       92.10      198.22     45.85 o
   9   1   7      136.56      232.34     48.17 o
  10   1   7        2.06      111.40     54.12 o
  11   1   7      706.72      879.03     88.15 o
  12   1   7      279.83      189.29     88.12 o
  13   1   7      121.05       89.53     98.34 o
  14   1   7       44.48      189.49    117.08 o
  15   1   7       18.39       -7.13     93.65 o
 -18   2   7       54.67      152.86     73.99 o
 -17   2   7       51.75       72.59     66.14 o
 -16   2   7      140.89      115.43     51.85 o
 -15   2   7       25.85       41.20     44.11 o
 -14   2   7        5.78      -12.48     41.37 o
 -13   2   7      478.12      484.60     45.33 o
 -12   2   7       34.97       -9.38     29.96 o
 -11   2   7      109.63       80.61     32.94 o
 -10   2   7     2264.50     2233.30     71.89 o
  -9   2   7     1803.43     1790.41     49.23 o
  -8   2   7        5.72       -6.49     18.07 o
  -7   2   7     4355.99     4330.77     69.58 o
  -6   2   7     3535.58     3700.67     58.51 o
  -5   2   7     2271.96     2244.90     47.03 o
  -4   2   7      198.57      219.87     18.48 o
  -3   2   7     4618.58     4316.43     71.96 o
  -2   2   7      222.68      293.37     22.57 o
  -1   2   7       15.71        3.95     15.86 o
   0   2   7     6762.38     6397.99    111.14 o
   1   2   7      925.01      863.06     35.48 o
   2   2   7      190.06      234.39     29.65 o
   3   2   7     2728.51     2723.19     67.22 o
   4   2   7        8.18       -3.95     21.36 o
   5   2   7       37.16        8.09     20.18 o
   6   2   7     1718.22     1751.17     68.88 o
   7   2   7      699.35      783.77     46.82 o
   8   2   7      184.49      181.71     58.46 o
   9   2   7        9.64      -10.12     49.57 o
  10   2   7        1.35      -44.44     48.89 o
  11   2   7       85.56      154.73     62.57 o
  12   2   7       13.60       49.66     59.90 o
  13   2   7      192.44      266.01     99.68 o
  14   2   7       13.21     -114.10    131.10 o
 -17   3   7        7.97       61.91     70.08 o
 -16   3   7        4.68      -47.83     47.83 o
 -15   3   7       53.08        2.40     44.63 o
 -14   3   7      105.58      131.71     46.77 o
 -13   3   7      123.39      123.44     39.63 o
 -12   3   7      304.67      392.92     47.23 o
 -11   3   7       78.29       62.29     30.38 o
 -10   3   7      348.32      328.34     38.46 o
  -9   3   7      815.71      795.39     45.55 o
  -8   3   7      164.03      226.29     27.14 o
  -7   3   7     2810.11     2678.80     54.33 o
  -6   3   7     1834.07     1769.72     46.85 o
  -5   3   7      250.67      211.08     20.65 o
  -4   3   7     2301.89     2326.59     46.01 o
  -3   3   7      650.21      692.51     31.42 o
  -2   3   7     1366.07     1287.40     50.85 o
  -1   3   7      304.02      271.90     20.59 o
   0   3   7       15.65       15.50     16.16 o
   1   3   7       73.60       39.57     16.98 o
   2   3   7     2286.20     2145.06     49.88 o
   3   3   7     1621.56     1537.57     43.80 o
   4   3   7       80.09       92.87     22.33 o
   5   3   7      145.70      167.77     26.91 o
   6   3   7     2818.98     2584.86     84.19 o
   7   3   7       38.17      123.35     37.19 o
   8   3   7        1.82       32.92     41.97 o
   9   3   7      566.95      721.85     77.87 o
  10   3   7        3.23      -48.73     48.73 o
  11   3   7        3.85       -9.11     55.50 o
  12   3   7      310.92      246.11     74.10 o
  13   3   7       55.98      -64.11     64.11 o
  14   3   7        0.19       54.81    140.94 o
 -17   4   7       26.87       69.58     64.03 o
 -16   4   7       78.49       74.69     60.02 o
 -15   4   7       13.75      -44.78     49.28 o
 -14   4   7       12.74       -0.26     46.18 o
 -13   4   7       70.50        6.44     40.84 o
 -12   4   7      194.39      123.55     44.10 o
 -11   4   7      197.94      217.02     39.87 o
 -10   4   7      425.04      409.47     44.33 o
  -9   4   7      169.86      109.96     30.98 o
  -8   4   7       57.19        9.80     27.68 o
  -7   4   7      482.30      426.58     30.48 o
  -6   4   7       14.01        3.95     34.62 o
  -5   4   7       46.83       38.96     18.47 o
  -4   4   7      370.37      451.85     31.75 o
  -3   4   7     4454.66     4403.64     76.60 o
  -2   4   7      119.19      124.85     20.42 o
  -1   4   7      452.12      423.14     26.43 o
   0   4   7      535.06      533.86     29.36 o
   1   4   7       40.62       -2.64     21.07 o
   2   4   7      228.34      269.98     26.49 o
   3   4   7     2175.04     2073.47     63.46 o
   4   4   7      317.72      345.26     37.46 o
   5   4   7      440.71      419.09     39.09 o
   6   4   7      368.26      358.15     48.83 o
   7   4   7        9.01      -23.89     32.49 o
   8   4   7      536.40      411.99     57.11 o
   9   4   7       85.21      110.12     59.35 o
  10   4   7      100.59      197.07     64.56 o
  11   4   7       66.68      127.35     66.46 o
  12   4   7      131.81       75.96     67.84 o
  13   4   7        0.91       65.83     71.33 o
 -16   5   7        7.11      207.29    136.10 o
 -15   5   7       24.67      -62.99     63.79 o
 -14   5   7      166.31      195.27     52.37 o
 -13   5   7      444.46      422.98     70.49 o
 -12   5   7       48.84      118.17     48.36 o
 -11   5   7        1.27        2.54     36.37 o
 -10   5   7      199.11      209.16     46.19 o
  -9   5   7        2.72       10.16     34.60 o
  -8   5   7     2771.35     3007.01     99.54 o
  -7   5   7      677.78      692.49     70.89 o
  -6   5   7       82.81       82.88     30.29 o
  -5   5   7        0.94        9.90     24.25 o
  -4   5   7     1648.05     1687.63     54.71 o
  -3   5   7       98.74       82.64     28.90 o
  -2   5   7     2381.18     2423.52     70.16 o
  -1   5   7      524.99      473.49     30.74 o
   0   5   7       68.52      108.73     22.35 o
   1   5   7      295.06      328.91     26.55 o
   2   5   7     2215.90     2393.79     76.31 o
   3   5   7        4.30      -21.93     21.93 o
   4   5   7      693.43      676.14     39.21 o
   5   5   7      122.85      143.71     41.91 o
   6   5   7      163.37      105.91     34.23 o
   7   5   7       44.11       45.90     36.37 o
   8   5   7      878.29      867.10     70.18 o
   9   5   7      139.50      178.50     60.93 o
  10   5   7        6.78      -16.45     64.60 o
  11   5   7       31.37       25.47     73.69 o
  12   5   7       24.69      -65.15     91.56 o
 -14   6   7       60.07      123.55     49.96 o
 -13   6   7       10.35      -42.92     42.92 o
 -12   6   7      161.55      156.54     48.19 o
 -11   6   7       49.74       45.45     40.84 o
 -10   6   7        4.25       -2.19     36.30 o
  -9   6   7       36.08       17.21     36.19 o
  -8   6   7      179.63      203.90     42.80 o
  -7   6   7      180.02      225.51     69.02 o
  -6   6   7      289.62      307.54     42.22 o
  -5   6   7      115.25      117.00     35.53 o
  -4   6   7      244.33      228.57     31.58 o
  -3   6   7      406.59      507.96     36.12 o
  -2   6   7     1302.27     1326.25     49.84 o
  -1   6   7       23.71       18.11     39.66 o
   0   6   7       22.24       46.68     31.32 o
   1   6   7      795.24      820.64     53.22 o
   2   6   7      209.59      143.55     36.61 o
   3   6   7       89.53       84.27     36.56 o
   4   6   7     1227.97     1272.04     72.88 o
   5   6   7      106.67       36.62     34.49 o
   6   6   7       22.20       19.22     30.66 o
   7   6   7       12.96      -34.06     34.06 o
   8   6   7      199.53      213.66     63.79 o
   9   6   7        3.30       78.70     60.72 o
  10   6   7      152.31      115.32    100.58 o
  11   6   7       46.01      186.10     79.04 o
 -12   7   7       21.32      -38.93     44.71 o
 -11   7   7       20.52        4.96     42.61 o
 -10   7   7        2.06       -7.21     40.55 o
  -9   7   7       85.11       62.21     41.77 o
  -8   7   7      361.83      438.43     51.33 o
  -7   7   7        1.28        7.24     36.62 o
  -6   7   7       11.31       12.31     36.08 o
  -5   7   7        8.13      -33.73     34.49 o
  -4   7   7       59.92       69.88     36.23 o
  -3   7   7        7.31       33.08     27.70 o
  -2   7   7      361.34      299.31     37.60 o
  -1   7   7       35.51      101.32     24.91 o
   0   7   7      225.12      231.28     29.55 o
   1   7   7       49.84      123.07     84.74 o
   2   7   7       52.62      -21.36     57.51 o
   3   7   7      247.79      287.99     76.77 o
   4   7   7        5.80       13.44     62.35 o
   5   7   7       13.67      -58.56     58.56 o
   6   7   7       69.17      115.58     41.20 o
   7   7   7        2.48       64.26     47.44 o
   8   7   7       22.13      -86.83     97.45 o
   9   7   7       50.80      121.15    125.80 o
  -9   8   7        0.91      -36.90     41.24 o
  -8   8   7       36.91       58.07     42.55 o
  -7   8   7       53.98       39.48     40.93 o
  -6   8   7      328.30      349.28     81.54 o
  -5   8   7       51.53       53.73     40.11 o
  -4   8   7      235.07      163.98     46.55 o
  -3   8   7      105.52      131.09     43.23 o
  -2   8   7       83.89      122.69     55.67 o
  -1   8   7        2.06      -23.81     23.81 o
   0   8   7      278.61      242.07     37.31 o
   1   8   7       36.88      -33.03     59.30 o
   2   8   7       28.32       38.12     67.94 o
   3   8   7       18.93      -35.88     62.39 o
   4   8   7       75.53      211.99     81.46 o
   5   8   7      107.25      237.45     88.43 o
   6   8   7        4.35      -13.41     75.86 o
  -4   9   7      105.05      105.50     46.50 o
  -3   9   7       14.63      -46.66     46.66 o
  -2   9   7        3.50       27.75     48.43 o
  -1   9   7      246.33      196.83     64.92 o
   0   9   7      100.30       20.28     46.34 o
   1   9   7       46.06       76.96     47.97 o
 -18   0   8        5.23      -16.65    112.01 o
 -16   0   8       51.45      126.13     76.63 o
 -14   0   8      289.61      216.84     99.58 o
 -12   0   8        3.93       17.81     41.40 o
 -10   0   8        7.93      -14.16     35.57 o
  -8   0   8     3904.19     4032.11    125.68 o
  -6   0   8      339.44      381.64     36.55 o
  -4   0   8     1787.11     1534.96     51.79 o
  -2   0   8     6079.49     6272.32    135.06 o
   0   0   8     2117.06     1956.35     99.69 o
   2   0   8     6853.91     6905.65    149.83 o
   4   0   8      338.10      362.08     40.10 o
   6   0   8     6750.41     6485.80    183.95 o
   8   0   8     3565.81     3680.41    306.44 o
  10   0   8      269.75      270.81    125.64 o
  12   0   8       40.95     -103.88    103.88 o
  14   0   8      234.90      170.57    146.40 o
 -18   1   8       84.14       52.95     88.02 o
 -17   1   8        5.07      -18.72     63.19 o
 -16   1   8       46.48       -6.62     57.48 o
 -15   1   8       61.08       35.46     46.26 o
 -14   1   8       59.10       45.55     38.22 o
 -13   1   8      117.31      191.31     46.70 o
 -12   1   8      672.48      581.15     55.34 o
 -11   1   8       66.71       38.71     30.33 o
 -10   1   8      853.28      872.17     56.63 o
  -9   1   8        0.81        7.85     21.54 o
  -8   1   8       52.16      120.34     23.80 o
  -7   1   8      403.41      402.09     47.85 o
  -6   1   8       23.10       -0.59     15.15 o
  -5   1   8       23.84        9.14     15.60 o
  -4   1   8     3906.99     4157.94     65.06 o
  -3   1   8     1822.66     1888.53     53.69 o
  -2   1   8      898.32      778.74     29.58 o
  -1   1   8     2333.31     2485.75     51.23 o
   0   1   8      356.23      325.72     21.32 o
   1   1   8      158.39      188.46     18.95 o
   2   1   8     1008.58     1147.81     38.10 o
   3   1   8      741.14      782.86     34.66 o
   4   1   8     2053.32     2058.27     59.96 o
   5   1   8      720.73      637.27     51.68 o
   6   1   8      448.91      510.90     45.50 o
   7   1   8      136.89      142.67     44.14 o
   8   1   8      412.01      374.20     52.02 o
   9   1   8       90.63      123.96     58.65 o
  10   1   8      122.54      134.91     59.86 o
  11   1   8       14.04      -61.69     73.28 o
  12   1   8        1.46       35.88     81.85 o
  13   1   8      148.08       72.27     90.92 o
  14   1   8       13.54       29.02     95.14 o
 -18   2   8       22.55       24.30     73.37 o
 -17   2   8       14.80      -57.54     57.54 o
 -16   2   8       36.55       95.49     50.33 o
 -15   2   8      532.43      554.10     79.62 o
 -14   2   8      518.73      548.39     62.45 o
 -13   2   8        1.48        3.43     33.34 o
 -12   2   8      405.77      478.48     49.19 o
 -11   2   8      113.42      110.60     33.74 o
 -10   2   8      524.01      424.33     40.01 o
  -9   2   8     1975.77     2051.24     61.51 o
  -8   2   8     1347.86     1321.73     44.03 o
  -7   2   8     2078.09     1966.39     48.63 o
  -6   2   8      692.16      735.98     32.84 o
  -5   2   8      997.59     1097.76     39.40 o
  -4   2   8     2074.91     1804.67     42.38 o
  -3   2   8      938.58      970.32     33.48 o
  -2   2   8     5251.30     5411.77     93.54 o
  -1   2   8       98.73      131.37     22.76 o
   0   2   8     1936.27     1796.13     47.66 o
   1   2   8       51.29       63.97     23.88 o
   2   2   8      490.97      466.54     30.65 o
   3   2   8      205.55      165.71     24.03 o
   4   2   8      686.33      738.20     37.10 o
   5   2   8      243.86      238.04     30.53 o
   6   2   8      248.65      284.05     36.50 o
   7   2   8      476.57      569.69     69.75 o
   8   2   8      716.61      788.75     81.45 o
   9   2   8       56.08       81.97     57.97 o
  10   2   8        2.43      -51.98     53.83 o
  11   2   8       35.27       -6.52     59.08 o
  12   2   8        7.44      -36.16     76.44 o
  13   2   8       26.92      115.32     92.10 o
  14   2   8       69.44      174.53     99.43 o
 -17   3   8       13.92       27.96     60.81 o
 -16   3   8       21.45       34.79     54.92 o
 -15   3   8       13.79        5.17     49.69 o
 -14   3   8       14.34      -26.82     41.04 o
 -13   3   8      514.72      652.00     63.05 o
 -12   3   8       74.69       71.60     36.24 o
 -11   3   8       75.38       55.26     30.72 o
 -10   3   8      529.32      460.00     41.51 o
  -9   3   8      802.39      786.65     47.40 o
  -8   3   8        2.03       27.15     28.75 o
  -7   3   8      412.80      477.77     31.05 o
  -6   3   8     2081.44     2011.88     50.03 o
  -5   3   8       87.07       56.81     20.01 o
  -4   3   8       25.32        4.58     18.49 o
  -3   3   8     2433.29     2531.45     64.65 o
  -2   3   8     2195.88     1908.19     46.60 o
  -1   3   8      288.26      337.82     24.74 o
   0   3   8     2627.52     2450.69     56.37 o
   1   3   8      363.65      383.26     28.76 o
   2   3   8      505.02      492.04     36.73 o
   3   3   8     3791.63     3733.12     75.86 o
   4   3   8     1339.96     1244.48     58.31 o
   5   3   8       51.63       28.77     31.95 o
   6   3   8      569.72      642.88     50.31 o
   7   3   8      209.46      175.78     46.55 o
   8   3   8      259.73      222.99     65.32 o
   9   3   8       69.70      162.99     61.22 o
  10   3   8      252.22      368.79     73.66 o
  11   3   8       94.40      -43.99     59.23 o
  12   3   8      215.15      241.82     88.46 o
  13   3   8        3.56      -86.59     86.59 o
 -16   4   8        5.12       62.12     64.18 o
 -15   4   8      186.92       99.86     76.32 o
 -14   4   8      285.45      314.86     65.71 o
 -13   4   8       34.75      -19.50     54.43 o
 -12   4   8      678.83      635.52     83.82 o
 -11   4   8      204.32      189.15     45.52 o
 -10   4   8      707.75      724.14     58.54 o
  -9   4   8      156.33      187.25     37.33 o
  -8   4   8        4.54       29.43     27.98 o
  -7   4   8      255.55      257.07     34.94 o
  -6   4   8      878.01      834.62     46.16 o
  -5   4   8     1678.04     1868.20     55.89 o
  -4   4   8      219.87      169.37     23.33 o
  -3   4   8      298.47      293.14     28.39 o
  -2   4   8       16.61       14.51     17.69 o
  -1   4   8     2411.70     2358.12     50.92 o
   0   4   8        6.43       25.51     21.71 o
   1   4   8      453.26      500.31     32.57 o
   2   4   8        0.74      -21.57     21.87 o
   3   4   8      432.78      423.48     33.03 o
   4   4   8      657.42      612.68     44.44 o
   5   4   8     1686.13     1728.54     67.77 o
   6   4   8      904.65      769.13     52.20 o
   7   4   8        0.32      -27.21     48.84 o
   8   4   8       41.36       24.88     54.31 o
   9   4   8      806.15      820.69     86.09 o
  10   4   8        4.46       51.99     61.41 o
  11   4   8      164.06      213.88     73.38 o
  12   4   8       86.79      120.42     80.23 o
 -15   5   8       48.12       45.69     56.78 o
 -14   5   8       22.71       82.08     50.30 o
 -13   5   8      142.07      166.53     51.11 o
 -12   5   8       21.07      -21.35     48.52 o
 -11   5   8      264.61      383.76     59.07 o
 -10   5   8       60.83       85.04     58.60 o
  -9   5   8       82.02      141.24     41.47 o
  -8   5   8       38.57       23.29     36.72 o
  -7   5   8     1336.14     1360.41     68.84 o
  -6   5   8      353.75      343.60     43.82 o
  -5   5   8       53.98       22.48     27.19 o
  -4   5   8      146.67      100.05     27.88 o
  -3   5   8       23.40       32.33     27.82 o
  -2   5   8      116.63      110.03     29.25 o
  -1   5   8      231.76      309.46     32.98 o
   0   5   8       14.07      -20.42     20.42 o
   1   5   8      125.88      143.35     27.19 o
   2   5   8      256.03      226.20     29.33 o
   3   5   8       13.88       -0.86     33.05 o
   4   5   8      132.30      144.31     40.89 o
   5   5   8        3.54       17.24     30.75 o
   6   5   8      605.07      627.98     59.74 o
   7   5   8       14.66      -13.12     43.66 o
   8   5   8        1.32       30.42     71.81 o
   9   5   8        8.26       60.56     67.14 o
  10   5   8        1.90       27.91     68.94 o
  11   5   8       25.08      -50.66     73.07 o
 -14   6   8       11.42       66.39     50.64 o
 -13   6   8       13.86       -8.52     46.07 o
 -12   6   8       18.41      -15.46     41.90 o
 -11   6   8      607.59      557.10     62.10 o
 -10   6   8      132.13       90.82     57.98 o
  -9   6   8        2.21      -29.88     39.77 o
  -8   6   8        0.30      -16.90     36.66 o
  -7   6   8       37.42       55.95     38.12 o
  -6   6   8       45.05        8.70     35.68 o
  -5   6   8     1397.90     1398.60     68.03 o
  -4   6   8      253.88      158.95     31.61 o
  -3   6   8        8.47      -28.13     42.97 o
  -2   6   8       53.53      100.13     31.23 o
  -1   6   8      756.37      690.40     44.27 o
   0   6   8      272.66      228.31     34.64 o
   1   6   8      355.30      370.40     33.59 o
   2   6   8      190.36      182.61     59.95 o
   3   6   8      154.24       79.62     27.64 o
   4   6   8        2.76      -34.08     34.08 o
   5   6   8      953.41      910.04     66.63 o
   6   6   8       78.20       97.17     44.09 o
   7   6   8        2.19        2.97    100.43 o
   8   6   8       43.70        6.14     83.97 o
   9   6   8       32.19       99.87     67.35 o
  10   6   8       47.78      108.59     72.01 o
 -12   7   8       55.02       20.24     49.31 o
 -11   7   8       17.73       22.88     55.63 o
 -10   7   8       33.10       64.66     45.99 o
  -9   7   8      112.93      105.88     45.02 o
  -8   7   8        0.29      -36.52     36.52 o
  -7   7   8      118.86       47.48     40.73 o
  -6   7   8      111.70      176.24     43.97 o
  -5   7   8      245.81      223.08     43.56 o
  -4   7   8        0.71       -9.30     33.54 o
  -3   7   8       78.95       85.33     54.84 o
  -2   7   8        0.02       -7.48     25.78 o
  -1   7   8       25.57        4.10     30.73 o
   0   7   8      688.75      742.36     58.71 o
   1   7   8      484.82      520.76     46.80 o
   2   7   8       62.17      153.88     69.36 o
   3   7   8        1.09       22.19     67.00 o
   4   7   8       97.32       77.73     31.92 o
   5   7   8        0.27      -29.92     33.89 o
   6   7   8       25.20       49.27     45.21 o
   7   7   8      440.78      708.16    158.49 o
   8   7   8        1.40      -44.08    107.75 o
  -9   8   8       34.99       12.43     44.03 o
  -8   8   8       11.35       15.29     42.52 o
  -7   8   8        4.48        4.39     54.28 o
  -6   8   8       47.64       78.93     42.81 o
  -5   8   8      122.14       55.79     58.23 o
  -4   8   8       41.78       35.21     47.60 o
  -3   8   8       14.15       -7.74     50.08 o
  -2   8   8       31.14       66.50     36.75 o
  -1   8   8        2.75      -30.53     30.53 o
   0   8   8        0.15      -15.30     28.30 o
   1   8   8      118.63      127.53     36.38 o
   2   8   8       58.40       36.70    101.55 o
   3   8   8        0.32       76.36    108.18 o
   4   8   8        6.24       56.20     77.44 o
   5   8   8        3.20       -3.06     37.92 o
 -17   0   9       39.13       20.91    105.74 o
 -15   0   9      198.64      176.78    100.35 o
 -13   0   9      357.47      455.52    105.12 o
 -11   0   9      227.24      400.36     56.66 o
  -9   0   9     1176.40     1000.25     70.30 o
  -7   0   9     2296.19     2381.87    110.80 o
  -5   0   9     1239.88      811.78     52.09 o
  -3   0   9     2489.27     2483.19     76.34 o
  -1   0   9     3432.21     3679.01    115.11 o
   1   0   9     4474.46     4069.59    121.58 o
   3   0   9      671.81      806.03     90.88 o
   5   0   9     3589.14     3999.89    167.62 o
   7   0   9       43.15       75.34     60.47 o
   9   0   9      563.29      678.41    147.02 o
  11   0   9       12.85     -107.13    107.13 o
  13   0   9        0.33      192.11    147.87 o
 -18   1   9       26.20       47.53     69.23 o
 -17   1   9       10.70      -28.57     63.02 o
 -16   1   9       65.10       69.03    110.71 o
 -15   1   9      158.54      117.50     67.65 o
 -14   1   9       29.70       -3.89     40.98 o
 -13   1   9      243.56      247.43     44.93 o
 -12   1   9      180.60      235.03     39.11 o
 -11   1   9      949.48      920.95     53.18 o
 -10   1   9     1353.22     1320.48     49.94 o
  -9   1   9       15.13       -1.63     23.73 o
  -8   1   9       67.03      131.44     26.91 o
  -7   1   9       26.60       21.60     18.22 o
  -6   1   9      260.33      286.50     33.12 o
  -5   1   9     1750.88     1834.89     45.88 o
  -4   1   9      113.31       99.67     18.96 o
  -3   1   9       45.06       99.06     23.02 o
  -2   1   9     1585.52     1613.75     43.84 o
  -1   1   9     1592.89     1603.05     43.81 o
   0   1   9        5.88       17.99     17.37 o
   1   1   9     1722.81     1947.99     54.77 o
   2   1   9      349.35      403.74     31.08 o
   3   1   9      431.10      328.43     33.27 o
   4   1   9     1804.52     1768.68     75.04 o
   5   1   9     3220.31     2932.55    152.93 o
   6   1   9        0.81       37.79     39.37 o
   7   1   9       42.71       81.96     41.66 o
   8   1   9       17.08       10.31     52.67 o
   9   1   9      510.84      464.83     74.86 o
  10   1   9       77.85      107.00    120.30 o
  11   1   9      109.72      106.14     86.95 o
  12   1   9       12.08       53.69     96.01 o
  13   1   9      259.66      347.80    108.66 o
 -18   2   9       58.35       25.79     83.81 o
 -17   2   9      188.14      246.73     75.45 o
 -16   2   9       12.96       -9.32     60.96 o
 -15   2   9        0.06      -10.41     56.95 o
 -14   2   9        0.17       85.95     45.17 o
 -13   2   9      245.75      229.33     45.32 o
 -12   2   9       89.14       98.93     35.24 o
 -11   2   9       44.21       85.39     31.72 o
 -10   2   9      366.71      322.93     38.79 o
  -9   2   9       63.09       87.21     31.57 o
  -8   2   9      817.27      887.19     63.85 o
  -7   2   9      297.35      362.19     35.71 o
  -6   2   9      547.71      626.27     32.31 o
  -5   2   9        8.39      -16.82     16.82 o
  -4   2   9       83.51       91.66     20.29 o
  -3   2   9      760.08      807.47     33.51 o
  -2   2   9      297.91      242.44     25.99 o
  -1   2   9      230.26      321.80     26.98 o
   0   2   9     2427.61     2581.92     71.07 o
   1   2   9      366.86      308.16     33.27 o
   2   2   9     1274.00     1201.68     51.73 o
   3   2   9      549.50      595.49     36.45 o
   4   2   9       27.68       14.69     29.60 o
   5   2   9       11.74       20.15     29.51 o
   6   2   9       33.98       29.51     50.86 o
   7   2   9      534.11      450.74     68.94 o
   8   2   9      221.53      185.53     63.14 o
   9   2   9       19.40      191.89     74.02 o
  10   2   9       32.85       30.85     58.73 o
  11   2   9       60.04      193.51     69.96 o
  12   2   9        1.46       18.49     85.35 o
  13   2   9        5.40      -86.66     86.66 o
 -17   3   9      119.40       86.72     89.00 o
 -16   3   9       26.13      -51.67     51.67 o
 -15   3   9      291.43      212.27     64.22 o
 -14   3   9        0.70      -27.44     52.26 o
 -13   3   9       15.74       37.84     57.80 o
 -12   3   9      790.91     1012.26     63.31 o
 -11   3   9      498.17      497.27     45.09 o
 -10   3   9      209.61      176.40     35.23 o
  -9   3   9      228.61      217.65     36.14 o
  -8   3   9      370.60      416.18     39.49 o
  -7   3   9     2862.20     2468.44     72.79 o
  -6   3   9      712.16      861.04     35.91 o
  -5   3   9      549.63      561.31     40.15 o
  -4   3   9      837.45      870.00     39.52 o
  -3   3   9       72.97       92.36     27.98 o
  -2   3   9      525.21      644.63     36.95 o
  -1   3   9     2387.95     2231.11     61.44 o
   0   3   9        0.00      -19.73     19.73 o
   1   3   9     1557.75     1637.66     49.81 o
   2   3   9      363.24      360.10     34.50 o
   3   3   9      234.49      175.31     35.18 o
   4   3   9      252.21      308.37     40.27 o
   5   3   9       33.62       13.26     33.56 o
   6   3   9      613.67      504.12     69.92 o
   7   3   9     1207.08     1124.77     87.62 o
   8   3   9       29.20       60.79     70.42 o
   9   3   9       42.86       21.06     80.97 o
  10   3   9       91.79       61.76     64.92 o
  11   3   9       40.84      123.04     66.96 o
  12   3   9       78.91      142.28     93.14 o
  13   3   9      111.49      208.81    131.84 o
 -16   4   9       72.88       36.23     74.90 o
 -15   4   9       46.89       32.43     65.68 o
 -14   4   9        5.40      -10.97     49.79 o
 -13   4   9      104.04       37.68     44.49 o
 -12   4   9        0.17      -11.59     40.27 o
 -11   4   9       38.14       30.38     40.09 o
 -10   4   9      211.19      281.52     48.01 o
  -9   4   9      291.60      276.78     46.01 o
  -8   4   9       23.16       35.73     32.11 o
  -7   4   9       89.49      122.44     35.04 o
  -6   4   9      676.55      672.82     41.92 o
  -5   4   9        2.51        2.85     29.09 o
  -4   4   9     1667.62     1791.21     53.23 o
  -3   4   9      998.28      766.39     39.62 o
  -2   4   9      560.90      585.38     32.46 o
  -1   4   9      387.25      397.52     48.07 o
   0   4   9     1731.22     1810.93     58.22 o
   1   4   9       52.36      -11.69     26.77 o
   2   4   9       20.32       11.14     28.99 o
   3   4   9      326.95      378.45     38.53 o
   4   4   9       26.68        4.37     30.13 o
   5   4   9       10.26       28.81     34.66 o
   6   4   9      854.29     1064.20     72.43 o
   7   4   9      126.93       98.73     59.46 o
   8   4   9       12.44      101.08     59.47 o
   9   4   9       29.08       67.34     68.00 o
  10   4   9       61.68       26.40     64.46 o
  11   4   9       25.58      112.64     69.28 o
  12   4   9       23.32      141.27     77.87 o
 -15   5   9       11.66        1.26     56.39 o
 -14   5   9       13.39       21.12     47.61 o
 -13   5   9      119.56      183.08     53.15 o
 -12   5   9      102.85      158.62     49.31 o
 -11   5   9       30.53      110.21     44.13 o
 -10   5   9      142.24      177.91     53.16 o
  -9   5   9      321.74      277.40     47.86 o
  -8   5   9      426.16      421.37     51.56 o
  -7   5   9       30.33      -19.78     35.07 o
  -6   5   9       73.74      174.43     39.89 o
  -5   5   9        0.16       11.52     35.55 o
  -4   5   9       44.25       90.91     30.22 o
  -3   5   9       80.79       85.37     26.84 o
  -2   5   9     1717.51     1840.15     65.89 o
  -1   5   9      555.49      541.51     40.71 o
   0   5   9       80.49       70.11     29.01 o
   1   5   9       20.68       10.11     26.24 o
   2   5   9     1482.91     1522.06     64.08 o
   3   5   9        0.11       21.72     29.43 o
   4   5   9       67.62       63.67     41.09 o
   5   5   9      103.51       84.84     36.24 o
   6   5   9      255.71      199.88     52.11 o
   7   5   9       82.51      106.26     73.12 o
   8   5   9      190.74      476.72     85.71 o
   9   5   9       46.39       37.41     72.74 o
  10   5   9      137.53      156.75     82.35 o
  11   5   9       41.44        0.96     76.38 o
 -13   6   9        1.24       32.18     48.79 o
 -12   6   9      119.95      181.87     53.99 o
 -11   6   9       21.35       86.03     45.34 o
 -10   6   9      151.46      154.65     47.89 o
  -9   6   9       25.71       -8.74     37.98 o
  -8   6   9        0.02      -35.08     35.08 o
  -7   6   9       17.51      117.20     40.67 o
  -6   6   9        6.27       13.35     50.91 o
  -5   6   9        0.22        4.11     34.40 o
  -4   6   9      640.93      829.22     67.58 o
  -3   6   9       22.32       26.17     32.10 o
  -2   6   9      161.29      125.96     33.93 o
  -1   6   9       46.66       15.32     29.76 o
   0   6   9       35.92       57.49     29.00 o
   1   6   9       71.35       35.23     28.73 o
   2   6   9      567.71      593.61     43.78 o
   3   6   9      222.39      154.08     33.56 o
   4   6   9      184.89      172.02     36.30 o
   5   6   9       10.45       23.84     35.36 o
   6   6   9       20.81       29.92     58.44 o
   7   6   9       25.95      -34.72    104.42 o
   8   6   9        6.81       65.51     65.85 o
   9   6   9       37.54      175.37     77.47 o
 -11   7   9       13.75       36.67     50.17 o
 -10   7   9        5.94       14.59     43.58 o
  -9   7   9      120.48      158.46     51.67 o
  -8   7   9      394.18      498.82     58.10 o
  -7   7   9       37.37       50.94     41.78 o
  -6   7   9       15.94       -7.75     37.82 o
  -5   7   9       93.23      129.82     49.94 o
  -4   7   9      175.25      159.32     48.99 o
  -3   7   9       21.68       33.67     36.71 o
  -2   7   9      330.32      444.18     78.67 o
  -1   7   9       55.90       50.79     31.76 o
   0   7   9      201.51      212.99     35.21 o
   1   7   9      144.80      165.59     49.03 o
   2   7   9      272.26      331.37     36.48 o
   3   7   9       15.83        7.71     36.58 o
   4   7   9      127.92      137.60     43.46 o
   5   7   9       21.40      -17.84     70.39 o
   6   7   9       31.00       50.04    106.51 o
   7   7   9       38.50       62.05    120.07 o
  -8   8   9        6.51       -7.61     44.51 o
  -7   8   9        4.32       16.70     43.93 o
  -6   8   9        0.32      -41.17     41.17 o
  -5   8   9       35.30      -20.18     70.83 o
  -4   8   9       10.51       79.16     41.96 o
  -3   8   9       31.91       -5.41     38.90 o
  -2   8   9       20.80        1.73     59.75 o
  -1   8   9       18.90      -22.30     34.87 o
   0   8   9        2.26       14.36     62.42 o
   1   8   9        0.35       52.38     54.17 o
   2   8   9       54.09       50.93     39.80 o
   3   8   9      245.56      249.50     45.94 o
   4   8   9       82.84      313.95    134.40 o
 -18   0  10        5.97     -104.73    104.73 o
 -16   0  10      223.59       75.29    106.97 o
 -14   0  10       28.57       -8.91     82.65 o
 -12   0  10      144.89      224.72    101.09 o
 -10   0  10     1394.44     1671.66     95.56 o
  -8   0  10     3877.92     3604.95    128.29 o
  -6   0  10     1451.69     1790.48     72.98 o
  -4   0  10      344.84      250.42     32.18 o
  -2   0  10     4743.71     4979.76    146.22 o
   0   0  10      399.97      663.94     47.24 o
   2   0  10     2426.03     2236.48     97.82 o
   4   0  10      358.08      192.38     68.69 o
   6   0  10        0.53      -24.92     52.63 o
   8   0  10       71.24      112.24    116.35 o
  10   0  10        0.01      -83.04    112.94 o
  12   0  10       30.99      167.47    140.28 o
 -18   1  10        0.71      -13.91     67.50 o
 -17   1  10        8.28      104.72     69.38 o
 -16   1  10        3.16      -55.86     55.86 o
 -15   1  10        3.81       -8.07     48.03 o
 -14   1  10      143.79      146.52     54.27 o
 -13   1  10      128.35      143.44     43.06 o
 -12   1  10       34.49       53.34     34.50 o
 -11   1  10      135.87      165.72     40.18 o
 -10   1  10      811.03      843.78     84.97 o
  -9   1  10      103.27       94.97     27.83 o
  -8   1  10      273.50      140.98     27.05 o
  -7   1  10        0.29        4.59     19.48 o
  -6   1  10      258.13      206.27     24.78 o
  -5   1  10       31.58       53.49     26.01 o
  -4   1  10     1965.71     2203.86     55.51 o
  -3   1  10      163.26      159.96     27.63 o
  -2   1  10      856.21      635.21     58.00 o
  -1   1  10        1.03      -16.44     19.07 o
   0   1  10     1323.30     1284.06     47.14 o
   1   1  10     1614.32     1562.21     51.88 o
   2   1  10      680.33      888.62     42.83 o
   3   1  10      330.38      387.54     37.09 o
   4   1  10      244.18       82.34     42.73 o
   5   1  10        8.21      -35.04     38.37 o
   6   1  10      160.99      241.58     61.97 o
   7   1  10       54.59       15.22     68.30 o
   8   1  10        5.46      -47.36     50.36 o
   9   1  10        6.61       28.42    136.64 o
  10   1  10      305.92      408.14    100.98 o
  11   1  10       30.55       22.89     83.60 o
  12   1  10       85.51      192.48    262.94 o
  13   1  10        1.46      104.45    136.26 o
 -17   2  10        3.65      -43.83    113.48 o
 -16   2  10        0.62      -59.48     59.48 o
 -15   2  10       82.32      126.04    102.57 o
 -14   2  10       10.08      -37.98     42.81 o
 -13   2  10      175.19       88.81     43.18 o
 -12   2  10      138.21      224.97     41.50 o
 -11   2  10       16.35       16.03     31.77 o
 -10   2  10      255.42      102.18     34.05 o
  -9   2  10      113.31      177.49     36.87 o
  -8   2  10     2426.17     2274.43     79.96 o
  -7   2  10     1458.73     1170.61     44.77 o
  -6   2  10      125.35      217.27     25.32 o
  -5   2  10       14.92        5.81     21.63 o
  -4   2  10      618.51      524.64     48.80 o
  -3   2  10        2.07      -19.47     19.47 o
  -2   2  10     1428.44     1553.51     50.38 o
  -1   2  10      437.93      412.05     31.55 o
   0   2  10       39.63      -12.75     22.04 o
   1   2  10      468.88      589.29     35.89 o
   2   2  10      425.52      450.34     45.71 o
   3   2  10      900.11      823.69     45.90 o
   4   2  10      630.74      737.06     62.98 o
   5   2  10       68.22       65.15     55.89 o
   6   2  10        8.52       81.78     54.71 o
   7   2  10      470.82      449.12     71.86 o
   8   2  10      617.95      676.78     80.27 o
   9   2  10      239.89      150.86     65.49 o
  10   2  10        7.34       -1.59     60.52 o
  11   2  10       59.56       97.22     95.53 o
  12   2  10      152.50      153.05    115.46 o
 -17   3  10       13.67       26.97     87.72 o
 -16   3  10        0.77       71.19    123.71 o
 -15   3  10        3.45      -45.29     84.67 o
 -14   3  10        1.18       56.94     52.11 o
 -13   3  10      143.86      172.68     81.06 o
 -12   3  10       24.61      -12.27     34.20 o
 -11   3  10        1.56       52.92     33.34 o
 -10   3  10      524.84      443.97     48.89 o
  -9   3  10       90.76       84.20     32.91 o
  -8   3  10       49.19       96.21     31.88 o
  -7   3  10        1.23      -19.14     34.00 o
  -6   3  10      670.90      676.45     51.23 o
  -5   3  10      571.07      748.66     37.08 o
  -4   3  10      289.28      324.91     29.17 o
  -3   3  10      985.45     1135.74     58.33 o
  -2   3  10      815.79     1023.19     46.82 o
  -1   3  10      228.97      328.01     31.15 o
   0   3  10      769.26      748.27     39.95 o
   1   3  10       18.13      -10.19     25.89 o
   2   3  10        1.37       30.81     40.10 o
   3   3  10      491.79      584.61     47.34 o
   4   3  10        7.69       20.15     40.72 o
   5   3  10       86.96       -8.01     52.26 o
   6   3  10       17.00        2.70     53.78 o
   7   3  10        4.83       27.60     53.26 o
   8   3  10      105.64      117.33     62.63 o
   9   3  10       14.09       30.46     59.44 o
  10   3  10        0.20       -5.00     64.34 o
  11   3  10       37.49       -4.27     69.86 o
  12   3  10       47.63      -86.81    159.11 o
 -16   4  10       39.12      -27.85     60.65 o
 -15   4  10       41.95      -53.01     53.01 o
 -14   4  10       18.02       21.09     52.16 o
 -13   4  10        8.50       -7.33     41.87 o
 -12   4  10       30.78       59.00     45.34 o
 -11   4  10        6.57      -19.12     39.18 o
 -10   4  10      622.74      630.33     59.89 o
  -9   4  10     1041.25     1101.27     68.74 o
  -8   4  10        1.65       39.39     34.03 o
  -7   4  10        1.67      -27.60     31.08 o
  -6   4  10       10.39       34.80     36.05 o
  -5   4  10     1659.21     1934.05     81.62 o
  -4   4  10      978.94      826.44     45.37 o
  -3   4  10      586.70      680.19     46.72 o
  -2   4  10      194.68      188.95     34.84 o
  -1   4  10       82.38       74.47     35.20 o
   0   4  10       46.08       13.61     29.07 o
   1   4  10      865.98     1013.79     53.14 o
   2   4  10      116.83       70.34     31.28 o
   3   4  10        8.34       49.72     32.70 o
   4   4  10      200.44      332.73     52.84 o
   5   4  10      360.47      279.76     70.96 o
   6   4  10      253.67      263.11     64.74 o
   7   4  10       41.76       59.89     57.96 o
   8   4  10        3.75      105.97     63.14 o
   9   4  10        1.59       -7.45     59.46 o
  10   4  10      212.19      326.55     82.97 o
  11   4  10        4.92       28.82     72.39 o
 -15   5  10        0.03       -8.24     76.78 o
 -14   5  10       61.42      108.97     53.94 o
 -13   5  10       19.52      -18.78     45.88 o
 -12   5  10       17.51      -11.23     41.34 o
 -11   5  10        0.34      -10.59     41.59 o
 -10   5  10        5.06       58.05     40.46 o
  -9   5  10       45.64       13.79     39.57 o
  -8   5  10       34.54       55.22     39.70 o
  -7   5  10      164.74      318.90     54.56 o
  -6   5  10      143.40      101.07     60.06 o
  -5   5  10      193.69      211.51     51.05 o
  -4   5  10       12.07       27.05     34.56 o
  -3   5  10       20.54      -11.14     28.01 o
  -2   5  10       34.78       39.08     32.55 o
  -1   5  10      490.86      588.31     45.52 o
   0   5  10      229.51      237.05     35.44 o
   1   5  10      599.15      556.02     44.12 o
   2   5  10      420.96      441.11     42.19 o
   3   5  10      568.94      567.68     55.13 o
   4   5  10       17.73      -37.48     43.94 o
   5   5  10        9.25      -49.71     51.44 o
   6   5  10        3.91       26.74     71.74 o
   7   5  10      214.73      182.56    160.85 o
   8   5  10       28.31       90.25     73.63 o
   9   5  10      218.96      444.25     93.48 o
  10   5  10       25.42      149.69     83.35 o
 -13   6  10      113.37      147.81     56.02 o
 -12   6  10       23.63       29.90     48.88 o
 -11   6  10      145.37      139.01     49.87 o
 -10   6  10       37.43      -15.95     41.58 o
  -9   6  10       11.57       57.91     43.69 o
  -8   6  10        0.16       24.87     39.47 o
  -7   6  10       16.00       -4.34     37.27 o
  -6   6  10       13.77      -37.51     37.51 o
  -5   6  10      296.90      360.46     58.44 o
  -4   6  10        1.16        8.24     43.30 o
  -3   6  10       54.66       64.87     39.90 o
  -2   6  10      175.10      136.63     49.47 o
  -1   6  10       79.08      109.46     35.54 o
   0   6  10      458.82      453.41     45.44 o
   1   6  10      157.17      140.53     58.68 o
   2   6  10        1.43       31.12     47.36 o
   3   6  10       15.44       78.90     35.37 o
   4   6  10        0.10      -19.90     47.86 o
   5   6  10      263.76      308.16     74.02 o
   6   6  10       17.23       -7.59     63.10 o
   7   6  10       65.63      102.65     67.68 o
   8   6  10       51.52       80.13     74.78 o
 -11   7  10        8.02       54.29     48.88 o
 -10   7  10       11.30       63.62     48.35 o
  -9   7  10       20.75      -19.00     43.50 o
  -8   7  10      159.82      272.04     53.15 o
  -7   7  10      376.42      374.05     75.90 o
  -6   7  10       16.10       31.73     60.41 o
  -5   7  10        4.34       16.16     39.66 o
  -4   7  10        1.69       83.14     39.80 o
  -3   7  10       40.47       23.04     36.85 o
  -2   7  10       15.40       -0.01     35.44 o
  -1   7  10      503.30      600.08     65.73 o
   0   7  10       10.28      -10.25     43.01 o
   1   7  10       14.79       -0.17     43.26 o
   2   7  10       69.08       71.67     74.17 o
   3   7  10        3.93       12.63     45.68 o
   4   7  10        8.13       35.61     73.61 o
   5   7  10       77.47      102.17    121.15 o
   6   7  10       28.14      -40.98    103.80 o
  -7   8  10       67.83       15.58     49.00 o
  -6   8  10       38.52      -11.58     56.77 o
  -5   8  10       85.18       58.91     45.46 o
  -4   8  10       48.06       66.32     57.10 o
  -3   8  10       60.68        1.05     50.66 o
  -2   8  10       61.49       51.48     41.76 o
  -1   8  10       82.46       54.39     38.06 o
   0   8  10       19.99       30.13     72.74 o
   1   8  10      179.10      147.20    161.66 o
   2   8  10        9.33      -14.31     73.45 o
 -17   0  11       48.94       62.67    114.57 o
 -15   0  11       13.74      -17.45     73.59 o
 -13   0  11      112.01       82.48     70.60 o
 -11   0  11      185.31      206.25     69.86 o
  -9   0  11       23.96      134.67     42.58 o
  -7   0  11     1230.33     1338.26     68.12 o
  -5   0  11       32.67       60.97     38.73 o
  -3   0  11      169.76      319.01     50.52 o
  -1   0  11     3096.92     3764.85    200.07 o
   1   0  11      779.92      475.11     54.16 o
   3   0  11       82.96      118.65     62.95 o
   5   0  11      393.82      237.87     70.25 o
   7   0  11      180.28       51.43    104.19 o
   9   0  11        3.33     -103.26    103.26 o
  11   0  11       20.64        1.24    123.94 o
 -17   1  11       28.70        6.67     70.22 o
 -16   1  11        0.33      -23.97     63.30 o
 -15   1  11       35.87      -33.41     57.62 o
 -14   1  11       31.04      139.92     71.30 o
 -13   1  11       58.36       52.23     59.18 o
 -12   1  11      122.96      138.81     68.81 o
 -11   1  11      566.99      465.81     46.48 o
 -10   1  11      302.01      219.01     42.21 o
  -9   1  11      968.78     1057.73     49.54 o
  -8   1  11       13.77       30.60     28.44 o
  -7   1  11       80.45      191.21     28.11 o
  -6   1  11      117.68      193.38     28.63 o
  -5   1  11     3883.15     3520.66     74.69 o
  -4   1  11        3.15      -15.79     21.62 o
  -3   1  11      479.76      756.07     38.41 o
  -2   1  11      275.16      298.07     30.11 o
  -1   1  11      475.92      354.27     35.43 o
   0   1  11      626.74      551.29     40.38 o
   1   1  11     1051.32     1156.89     54.34 o
   2   1  11     1048.78      993.81    101.59 o
   3   1  11        3.24       52.88     42.18 o
   4   1  11       49.44       66.09     42.59 o
   5   1  11     1781.24     1513.06     97.58 o
   6   1  11        5.95      -73.92     73.92 o
   7   1  11       40.07       99.66     58.93 o
   8   1  11        0.49      -23.38     74.38 o
   9   1  11       18.30      115.12    185.41 o
  10   1  11        1.49       92.73     89.59 o
  11   1  11      128.08      174.90    101.56 o
  12   1  11       32.75      -33.80     93.50 o
 -17   2  11        4.09       11.71     81.69 o
 -16   2  11       24.46      -30.91    118.75 o
 -15   2  11       79.62       40.87     64.63 o
 -14   2  11        0.29      -48.11     53.18 o
 -13   2  11       33.16      -36.39     36.39 o
 -12   2  11        0.64       18.39     41.73 o
 -11   2  11      217.19      250.42     45.61 o
 -10   2  11       11.03       30.12     36.44 o
  -9   2  11       10.64       11.95     28.90 o
  -8   2  11      111.43      173.88     35.84 o
  -7   2  11     1280.10     1248.30     55.63 o
  -6   2  11      489.40      551.00     39.45 o
  -5   2  11      382.76      274.96     33.22 o
  -4   2  11       43.96       69.97     26.77 o
  -3   2  11      307.36      224.16     28.80 o
  -2   2  11      967.87     1111.01     48.85 o
  -1   2  11      210.17      286.65     32.29 o
   0   2  11     1508.65     1547.80     58.11 o
   1   2  11      124.98       30.24     29.54 o
   2   2  11       86.33       98.00     34.76 o
   3   2  11      757.67      584.92     70.84 o
   4   2  11        1.90      -42.33     48.22 o
   5   2  11        9.57       -6.81     53.14 o
   6   2  11       78.78      124.41     57.84 o
   7   2  11       30.65        1.82     58.88 o
   8   2  11       78.58      118.34    118.12 o
   9   2  11      199.90      303.64     73.36 o
  10   2  11       29.45      -43.42     84.43 o
  11   2  11       33.67      221.29    101.93 o
 -16   3  11       13.62       73.34     86.58 o
 -15   3  11      150.30        0.70     74.16 o
 -14   3  11        3.06      -59.78     59.78 o
 -13   3  11       48.05       21.92     44.78 o
 -12   3  11      158.78      168.86     49.20 o
 -11   3  11       25.09       53.59     38.75 o
 -10   3  11       97.00      -31.23     31.23 o
  -9   3  11      111.48       92.26     35.93 o
  -8   3  11        1.65      -25.58     30.46 o
  -7   3  11        0.10      -27.91     27.91 o
  -6   3  11      122.02      296.56     52.99 o
  -5   3  11       61.10       73.31     30.60 o
  -4   3  11       78.81       56.82     32.81 o
  -3   3  11        0.43      -12.72     30.17 o
  -2   3  11        8.21       33.76     44.03 o
  -1   3  11       35.94      -29.13     35.61 o
   0   3  11        5.13       -1.21     30.53 o
   1   3  11      181.76      169.49     37.01 o
   2   3  11      139.20      125.63     44.86 o
   3   3  11      407.57      284.71     66.72 o
   4   3  11      698.59      768.53     78.56 o
   5   3  11        5.62      -51.48     51.48 o
   6   3  11      283.92      167.30     61.82 o
   7   3  11        5.19       23.12     56.67 o
   8   3  11       73.81      129.94     65.18 o
   9   3  11      171.86      187.62     69.75 o
  10   3  11       82.75      130.47     73.61 o
  11   3  11       82.11      152.42     94.71 o
 -15   4  11       12.69      -19.09     63.38 o
 -14   4  11       60.02       82.85     57.73 o
 -13   4  11       48.01       23.79     45.03 o
 -12   4  11       25.72       78.72     65.00 o
 -11   4  11       11.87      -14.75     41.07 o
 -10   4  11      293.24      309.82     56.30 o
  -9   4  11      185.58       61.70     42.19 o
  -8   4  11       43.84      132.05     49.69 o
  -7   4  11      126.09      135.45     38.49 o
  -6   4  11        6.65       34.16     35.32 o
  -5   4  11      403.12      485.79     60.57 o
  -4   4  11        3.29       17.46     32.30 o
  -3   4  11      130.07       74.35     38.90 o
  -2   4  11       22.83      -10.70     31.16 o
  -1   4  11        3.99       -9.51     29.97 o
   0   4  11       31.49       39.65     32.69 o
   1   4  11      313.99      361.89     41.29 o
   2   4  11        5.48        4.86     66.79 o
   3   4  11      415.45      416.29     57.11 o
   4   4  11       15.85       92.01     59.74 o
   5   4  11       64.94       90.81     59.97 o
   6   4  11       10.92       -8.35     57.99 o
   7   4  11        0.04      -11.36     58.66 o
   8   4  11      165.85      -20.09     62.39 o
   9   4  11        0.19       93.18     70.70 o
  10   4  11        8.09       62.02     72.67 o
 -14   5  11       91.11      133.05     64.28 o
 -13   5  11      105.44      202.24     55.44 o
 -12   5  11      189.45      140.91     51.31 o
 -11   5  11        2.70      -42.56     42.56 o
 -10   5  11        8.29       17.83     65.99 o
  -9   5  11      117.97       50.70     42.78 o
  -8   5  11      601.62      637.69     60.36 o
  -7   5  11      375.77      453.21     63.29 o
  -6   5  11      573.06      734.62     60.00 o
  -5   5  11       25.15       15.52     37.89 o
  -4   5  11       77.99       97.25     38.78 o
  -3   5  11       16.65      -20.59     44.06 o
  -2   5  11     1207.94     1354.08     95.59 o
  -1   5  11        0.21       -9.88     40.38 o
   0   5  11      129.48      231.58     49.17 o
   1   5  11      148.40      100.10     46.40 o
   2   5  11      460.59      518.64     59.45 o
   3   5  11      209.45      205.41     58.92 o
   4   5  11      172.39      214.28     63.80 o
   5   5  11       24.85      -17.40     62.06 o
   6   5  11       45.12       77.26     71.11 o
   7   5  11       40.92       -6.15     70.81 o
   8   5  11      109.77      221.18     86.43 o
   9   5  11        9.73       87.25     81.13 o
 -12   6  11        9.73       -5.47     49.44 o
 -11   6  11       15.15       42.10     48.82 o
 -10   6  11      114.19      129.32     48.54 o
  -9   6  11        4.78       18.54     42.38 o
  -8   6  11       13.74       41.05     41.80 o
  -7   6  11        5.55      -23.57     65.89 o
  -6   6  11       19.34       32.88     39.89 o
  -5   6  11        5.85        0.20     37.14 o
  -4   6  11      141.86      234.73     46.71 o
  -3   6  11      143.92      164.45     43.09 o
  -2   6  11      134.60       76.34     49.35 o
  -1   6  11      348.61      372.88     61.49 o
   0   6  11       32.32      -30.93     46.47 o
   1   6  11        0.64      -26.85     45.67 o
   2   6  11       51.09       48.30     59.11 o
   3   6  11       26.79       23.46     49.96 o
   4   6  11      185.92      182.28     70.57 o
   5   6  11      128.77       92.32     71.50 o
   6   6  11       85.54      182.02     79.94 o
   7   6  11        6.16      -47.47     67.78 o
 -10   7  11       33.63      106.79     59.17 o
  -9   7  11        1.42      -33.12     46.55 o
  -8   7  11       60.49       47.40     49.58 o
  -7   7  11        0.55        1.09     50.64 o
  -6   7  11        2.01      -22.69     42.90 o
  -5   7  11        0.04        4.84     41.42 o
  -4   7  11        4.58      -17.32     40.21 o
  -3   7  11        1.51       -9.98     39.34 o
  -2   7  11       33.97       62.79     47.70 o
  -1   7  11       15.87       13.01     47.71 o
   0   7  11       12.40      -17.80     46.06 o
   1   7  11        6.11       44.40     48.79 o
   2   7  11       20.60      -33.46     48.44 o
   3   7  11       84.57       50.68     64.51 o
   4   7  11        1.34       46.71    113.64 o
  -5   8  11       89.26       51.03    115.19 o
  -4   8  11       96.63      131.51     49.15 o
  -3   8  11       54.27       55.34     66.16 o
  -2   8  11        0.02      -28.31     42.67 o
  -1   8  11        6.92       35.29     41.45 o
 -16   0  12      145.91      239.42     91.98 o
 -14   0  12       99.50      127.66     76.79 o
 -12   0  12        4.55      -60.51     78.97 o
 -10   0  12      105.17      168.80     56.16 o
  -8   0  12      543.08      476.97     64.38 o
  -6   0  12       93.40      245.29     58.04 o
  -4   0  12      162.57       30.71     28.74 o
  -2   0  12     1097.00     1067.65     75.55 o
   0   0  12       39.77      161.39     63.54 o
   2   0  12     5122.93     4340.16    196.33 o
   4   0  12      715.12      747.90    194.86 o
   6   0  12        0.01      -86.14    103.41 o
   8   0  12      577.14      593.98    157.33 o
  10   0  12        0.34      -85.44    121.69 o
 -17   1  12       21.59       32.84    124.79 o
 -16   1  12       45.13        2.27     78.68 o
 -15   1  12        0.37      -57.20     57.20 o
 -14   1  12      151.80      254.92     70.29 o
 -13   1  12      111.81      146.33     54.56 o
 -12   1  12        1.19       55.66     49.41 o
 -11   1  12       11.03       19.72     53.06 o
 -10   1  12      195.55      206.85     44.73 o
  -9   1  12       17.11       -6.45     31.30 o
  -8   1  12        4.79      125.10     31.35 o
  -7   1  12       20.09       20.67     28.01 o
  -6   1  12        2.13      -26.96     26.96 o
  -5   1  12       49.03       28.10     28.70 o
  -4   1  12      900.59      944.86     58.02 o
  -3   1  12      262.86      231.14     40.80 o
  -2   1  12      580.77      247.18     39.50 o
  -1   1  12      110.23       99.46     35.53 o
   0   1  12       47.52       59.62     33.71 o
   1   1  12        6.61       -7.68     39.97 o
   2   1  12      823.76     1211.58     97.04 o
   3   1  12      538.45      449.30     55.11 o
   4   1  12        8.87       83.50     56.30 o
   5   1  12       19.77       41.29     58.23 o
   6   1  12      183.94      266.84     74.27 o
   7   1  12       68.17      -71.64     95.51 o
   8   1  12       20.80       25.33     82.46 o
   9   1  12        6.82      159.39     89.07 o
  10   1  12       30.24       51.71     95.70 o
  11   1  12       11.22       47.24    117.82 o
 -16   2  12       20.02       -3.60     79.67 o
 -15   2  12      117.26      292.11    135.87 o
 -14   2  12       44.00      160.04    110.00 o
 -13   2  12       26.94        7.58     56.28 o
 -12   2  12      208.52      269.09     57.36 o
 -11   2  12        0.39      -23.13     32.01 o
 -10   2  12        3.49      -30.63     30.63 o
  -9   2  12      322.40      423.78     43.84 o
  -8   2  12      102.95       44.82     31.00 o
  -7   2  12       89.42      164.39     35.09 o
  -6   2  12      262.40      365.10     39.95 o
  -5   2  12       68.25        3.25     27.95 o
  -4   2  12        2.57       42.90     30.03 o
  -3   2  12      315.89      377.39     55.39 o
  -2   2  12      951.59      907.77     63.90 o
  -1   2  12       28.67       43.31     33.84 o
   0   2  12      165.64      336.15     42.59 o
   1   2  12      334.42      392.22     63.08 o
   2   2  12       50.59       20.26     52.03 o
   3   2  12       52.44      -43.66     49.23 o
   4   2  12      486.87      650.07     78.74 o
   5   2  12      230.92      193.70     64.73 o
   6   2  12       14.46       33.76     58.32 o
   7   2  12      128.08      122.97     64.55 o
   8   2  12       11.85      -16.11     79.06 o
   9   2  12        0.06      -56.39    128.39 o
  10   2  12        1.89      -84.65     90.45 o
 -16   3  12       10.05      -56.27     82.41 o
 -15   3  12       61.34      185.79     98.73 o
 -14   3  12        9.44        5.85     95.01 o
 -13   3  12       26.99      -57.59     57.59 o
 -12   3  12        0.07       25.04     49.29 o
 -11   3  12      237.54      279.76    117.75 o
 -10   3  12      216.26       73.83     45.08 o
  -9   3  12        8.06      -27.31     34.87 o
  -8   3  12       24.78      -25.30     34.51 o
  -7   3  12      140.37      156.66     49.24 o
  -6   3  12       60.73       77.71     35.83 o
  -5   3  12      123.48      264.36     41.84 o
  -4   3  12       46.44       74.15     40.80 o
  -3   3  12     1032.92      894.36     64.02 o
  -2   3  12       12.27       44.23     44.89 o
  -1   3  12       13.25      -35.98     35.98 o
   0   3  12      643.67      505.71     71.62 o
   1   3  12      294.76      379.62     54.99 o
   2   3  12       81.62      165.92    100.51 o
   3   3  12       10.64      107.27     72.80 o
   4   3  12      277.40      307.13     68.28 o
   5   3  12       91.44       52.45     60.15 o
   6   3  12      184.04      181.42     64.58 o
   7   3  12       33.10      -47.90     59.99 o
   8   3  12        6.57       47.59     63.26 o
   9   3  12       39.81       71.79     71.47 o
  10   3  12       57.55      198.60     96.61 o
 -15   4  12       14.77      -51.89     85.63 o
 -14   4  12       25.42      -46.14     69.73 o
 -13   4  12       54.92       83.17     49.98 o
 -12   4  12      171.77      289.14     58.15 o
 -11   4  12       12.19       38.85     45.53 o
 -10   4  12        2.61      -31.92     44.72 o
  -9   4  12      287.82      299.73     62.11 o
  -8   4  12        0.46       16.85     40.17 o
  -7   4  12       89.43       -0.35     36.11 o
  -6   4  12        0.38       35.82     36.81 o
  -5   4  12      375.93      391.87     47.25 o
  -4   4  12      242.01      193.95     44.45 o
  -3   4  12       10.31       91.68     42.68 o
  -2   4  12        1.39        4.22     40.95 o
  -1   4  12      157.74      123.95     44.93 o
   0   4  12        4.33      -10.73     53.73 o
   1   4  12      167.83      206.27     50.50 o
   2   4  12      288.63      228.59     63.23 o
   3   4  12      154.01      145.61     61.56 o
   4   4  12      272.31      242.96     66.30 o
   5   4  12      192.16       61.88     62.22 o
   6   4  12       10.24      -55.16     55.16 o
   7   4  12       23.69       53.30     76.54 o
   8   4  12       13.21       80.75     68.68 o
   9   4  12       21.83      -24.22     69.63 o
 -13   5  12       31.80      108.16     54.90 o
 -12   5  12       16.10       58.47     80.12 o
 -11   5  12        9.25       49.99     49.09 o
 -10   5  12        8.59      -41.41     41.41 o
  -9   5  12       47.51      122.23     64.74 o
  -8   5  12       59.16       13.34     42.43 o
  -7   5  12      229.00      223.09     59.50 o
  -6   5  12       23.69       39.40     49.18 o
  -5   5  12        6.38      -29.74     37.87 o
  -4   5  12       18.04      -19.32     40.36 o
  -3   5  12       10.21       -0.64     45.28 o
  -2   5  12        7.01       76.50     53.42 o
  -1   5  12      165.00      202.80     57.76 o
   0   5  12      157.53      166.17     53.88 o
   1   5  12        6.30      -42.27     42.27 o
   2   5  12        6.62      -53.95     53.95 o
   3   5  12        0.40        7.89     61.50 o
   4   5  12       64.71        9.68     63.22 o
   5   5  12       11.09       -6.72    135.40 o
   6   5  12       38.27      126.46     76.15 o
   7   5  12       44.24      144.73     85.03 o
   8   5  12       15.33        4.74     82.59 o
 -12   6  12        1.75       42.13     54.91 o
 -11   6  12      128.82       90.53     63.01 o
 -10   6  12        3.35       22.45     48.10 o
  -9   6  12       21.46       58.35     54.54 o
  -8   6  12       15.00       31.73     45.28 o
  -7   6  12        2.71       92.58     45.86 o
  -6   6  12        0.04      -39.98     39.98 o
  -5   6  12      265.49      369.16     55.32 o
  -4   6  12      220.44      112.25     48.04 o
  -3   6  12       58.18      121.34     44.02 o
  -2   6  12        8.53       49.62     52.65 o
  -1   6  12      427.55      331.73     63.54 o
   0   6  12       75.81       44.60     50.48 o
   1   6  12      127.86      145.35     58.18 o
   2   6  12       78.46       44.78     64.54 o
   3   6  12       76.34      115.21     71.33 o
   4   6  12        1.12       86.06     69.49 o
   5   6  12      205.28      271.67     85.44 o
   6   6  12       45.34       71.69     86.52 o
  -9   7  12       10.50      -38.92     54.73 o
  -8   7  12       11.31      111.57     78.07 o
  -7   7  12       80.83       71.15     49.01 o
  -6   7  12        2.33        9.50     46.27 o
  -5   7  12       15.72       36.91     45.82 o
  -4   7  12        0.54       -1.06     43.16 o
  -3   7  12       25.54       56.61     45.32 o
  -2   7  12        7.43      -10.03     40.76 o
  -1   7  12        4.76       10.94     50.95 o
   0   7  12       89.38       41.68     54.62 o
   1   7  12       95.53       28.24     72.73 o
   2   7  12       19.13        7.04    104.23 o
   3   7  12       26.01       63.35     70.99 o
 -15   0  13        1.44      -77.80     77.80 o
 -13   0  13      506.38      433.91     91.77 o
 -11   0  13        9.76      -34.47     64.29 o
  -9   0  13       56.29       29.21     48.55 o
  -7   0  13      438.57      456.73     62.84 o
  -5   0  13       32.68       15.53     60.39 o
  -3   0  13      514.13      269.29     85.94 o
  -1   0  13     1154.72     1361.23    106.72 o
   1   0  13       23.93       -9.43     56.33 o
   3   0  13      379.08      477.26    163.99 o
   5   0  13       83.34      230.60    131.69 o
   7   0  13        9.91      177.08    128.20 o
   9   0  13      119.81      184.05    136.80 o
 -16   1  13       20.96      -26.69     95.86 o
 -15   1  13        6.22        7.10     66.62 o
 -14   1  13        4.91      -36.93     51.94 o
 -13   1  13       90.57      149.08     53.18 o
 -12   1  13      235.15      158.09     51.90 o
 -11   1  13      159.47      -16.88     45.99 o
 -10   1  13        8.24       63.13     49.53 o
  -9   1  13      196.27      196.93     43.55 o
  -8   1  13        2.37        1.81     34.94 o
  -7   1  13        0.48        4.95     31.47 o
  -6   1  13       45.59       84.31     34.40 o
  -5   1  13      524.98      441.74     43.10 o
  -4   1  13       21.52       27.52     35.11 o
  -3   1  13       26.05      249.69     46.87 o
  -2   1  13      122.45      131.67     73.60 o
  -1   1  13      139.70       33.48     49.65 o
   0   1  13       66.11       91.72     44.41 o
   1   1  13       26.23      122.23     45.69 o
   2   1  13      241.62      313.20     62.87 o
   3   1  13      148.60      335.50     68.56 o
   4   1  13      585.57      687.20     82.91 o
   5   1  13      220.24      137.54     63.83 o
   6   1  13       17.37       -2.00     75.45 o
   7   1  13        1.01       79.85     82.03 o
   8   1  13        0.01      -62.43     90.40 o
   9   1  13       30.72       19.71     91.86 o
  10   1  13        3.13      247.83    110.48 o
 -16   2  13        1.81       94.04    121.31 o
 -15   2  13        7.77      -10.61     73.64 o
 -14   2  13       19.02       -7.78     73.86 o
 -13   2  13       14.80       98.68     74.94 o
 -12   2  13       59.96      152.46     62.98 o
 -11   2  13        0.26       23.42     41.39 o
 -10   2  13      297.08      241.16     47.59 o
  -9   2  13       38.10       -1.44     32.91 o
  -8   2  13      271.31      401.50     43.89 o
  -7   2  13       97.93       98.16     35.42 o
  -6   2  13        2.35        6.50     30.23 o
  -5   2  13       15.52       76.00     32.75 o
  -4   2  13        7.59       47.22     34.50 o
  -3   2  13       30.11       56.13     36.59 o
  -2   2  13      627.06      859.43     77.69 o
  -1   2  13      343.84      602.17    136.35 o
   0   2  13      319.20      257.97     61.12 o
   1   2  13       10.18       84.88     55.65 o
   2   2  13       21.15      -23.23     49.56 o
   3   2  13       44.63      -52.96     52.96 o
   4   2  13       42.49      -21.66     69.23 o
   5   2  13       48.56      110.86     65.15 o
   6   2  13        1.09       58.07     82.66 o
   7   2  13       19.79       22.64     82.03 o
   8   2  13       36.14      -81.57     83.20 o
   9   2  13        2.25      -42.53     89.70 o
 -15   3  13       79.49        0.54    113.25 o
 -14   3  13       34.96       38.11    109.92 o
 -13   3  13       59.98      -82.11     82.11 o
 -12   3  13       68.53       64.10     60.81 o
 -11   3  13      153.94      129.31     60.56 o
 -10   3  13        3.98       34.68     39.73 o
  -9   3  13       66.88       64.13     41.05 o
  -8   3  13       72.58       -0.72     39.76 o
  -7   3  13       33.38       12.96     36.22 o
  -6   3  13      373.13      572.04     52.64 o
  -5   3  13      495.49      374.03     48.14 o
  -4   3  13        1.34       35.91     40.60 o
  -3   3  13      202.73      293.73     59.78 o
  -2   3  13      180.13      151.10     46.86 o
  -1   3  13        3.75       25.63     53.17 o
   0   3  13        2.82      -44.76     50.80 o
   1   3  13      316.48      439.37     71.53 o
   2   3  13       15.66      -17.80     50.65 o
   3   3  13       74.12       65.75     60.16 o
   4   3  13      218.88      229.49     70.65 o
   5   3  13        6.55      -57.56     57.56 o
   6   3  13        6.55      -58.42     58.42 o
   7   3  13      358.44      526.17     86.54 o
   8   3  13       49.87       87.52     87.98 o
   9   3  13        8.30      -55.33     92.38 o
 -14   4  13        0.37       59.80    112.86 o
 -13   4  13        2.13      -59.57     90.48 o
 -12   4  13        3.28        5.12     52.99 o
 -11   4  13       49.86       38.10     53.89 o
 -10   4  13       35.90      -16.63     49.93 o
  -9   4  13       31.63       48.05     44.87 o
  -8   4  13        0.31       19.92     45.36 o
  -7   4  13        5.61       75.00     43.55 o
  -6   4  13       10.05      -34.75     35.81 o
  -5   4  13      341.96      419.52     51.39 o
  -4   4  13      322.66      499.09     51.47 o
  -3   4  13      213.04      169.42     51.03 o
  -2   4  13        3.10      -16.38     40.77 o
  -1   4  13       66.59       59.87     46.19 o
   0   4  13      255.32      206.19     62.18 o
   1   4  13        0.25       12.58     59.97 o
   2   4  13        3.27       24.20     58.66 o
   3   4  13        8.29        7.15     58.26 o
   4   4  13        0.02      -55.96     55.96 o
   5   4  13        0.21      -41.01     57.16 o
   6   4  13       89.88      153.37     71.28 o
   7   4  13       28.67       64.60     84.42 o
   8   4  13        3.82      -52.94     66.21 o
 -13   5  13       13.91      147.57     86.51 o
 -12   5  13        1.01      -54.75     54.75 o
 -11   5  13       48.60        4.37     56.50 o
 -10   5  13       56.78      150.71     52.78 o
  -9   5  13       25.18      -44.33     44.33 o
  -8   5  13        0.43      -40.73     40.73 o
  -7   5  13       30.17        4.51     43.83 o
  -6   5  13      179.21      225.18     52.85 o
  -5   5  13       41.41      125.10     45.58 o
  -4   5  13       21.89        4.38     41.82 o
  -3   5  13       92.87       24.56     49.26 o
  -2   5  13       11.21        9.06     47.24 o
  -1   5  13       52.18      117.41     53.69 o
   0   5  13       36.20       86.27     67.61 o
   1   5  13       35.87       88.98     69.33 o
   2   5  13       98.73       43.76     67.59 o
   3   5  13       22.42        6.18     64.75 o
   4   5  13        1.09       21.71     73.79 o
   5   5  13      110.80      129.95     76.69 o
   6   5  13       56.88       68.10     80.58 o
 -11   6  13       30.46       33.73    131.61 o
 -10   6  13       91.33      143.05     54.59 o
  -9   6  13       80.90       92.65     51.74 o
  -8   6  13        2.52       20.93     53.91 o
  -7   6  13        0.09      -47.88     50.51 o
  -6   6  13       17.99       34.92     59.30 o
  -5   6  13        9.59       11.23     44.74 o
  -4   6  13      216.91      205.44     50.79 o
  -3   6  13       69.38       99.96     45.94 o
  -2   6  13        0.11       11.41     53.73 o
  -1   6  13        8.80       44.46     53.62 o
   0   6  13        1.24      -13.47     62.42 o
   1   6  13       17.25      -57.47     57.47 o
   2   6  13       34.94      120.11     70.85 o
   3   6  13       21.84       63.96     73.04 o
   4   6  13       24.80       73.72    111.04 o
  -7   7  13        0.04      -47.10     47.10 o
  -6   7  13        0.94       38.82     50.02 o
  -5   7  13        1.07       58.97     49.02 o
  -4   7  13       82.12      140.70     52.19 o
  -3   7  13        2.24      -43.70     43.70 o
  -2   7  13      228.07      210.59     65.91 o
  -1   7  13      106.48       45.27     68.44 o
   0   7  13       64.37      176.86     76.13 o
 -16   0  14       29.01      138.31     97.47 o
 -14   0  14       33.50      131.49     81.25 o
 -12   0  14        0.17      -13.30     68.62 o
 -10   0  14      173.26      247.16     77.07 o
  -8   0  14      194.87      139.04     55.48 o
  -6   0  14      440.63      607.02     70.05 o
  -4   0  14      116.57      398.58     77.89 o
  -2   0  14       65.53        2.98     85.63 o
   0   0  14      231.50      499.42     82.34 o
   2   0  14      409.13      260.12    123.09 o
   4   0  14        4.92       -6.66    117.12 o
   6   0  14      201.47      517.60    149.04 o
   8   0  14       82.74      161.90    139.28 o
 -16   1  14        0.38      -15.69     86.48 o
 -15   1  14        1.70      -75.45     75.45 o
 -14   1  14        4.76       61.42     59.42 o
 -13   1  14      106.79      114.40     55.13 o
 -12   1  14       54.56      146.58     55.11 o
 -11   1  14       83.20      123.48     52.01 o
 -10   1  14      202.64      170.51     45.09 o
  -9   1  14       26.82      -15.92     49.95 o
  -8   1  14       20.66       -9.89     40.35 o
  -7   1  14       67.09       69.50     39.64 o
  -6   1  14        0.27       86.33     35.72 o
  -5   1  14      254.68      349.25     43.34 o
  -4   1  14      303.60      351.96     47.57 o
  -3   1  14        1.14      -38.94     52.62 o
  -2   1  14       34.69      -39.59     39.59 o
  -1   1  14      152.15      192.21     46.96 o
   0   1  14        0.80       15.96     54.24 o
   1   1  14       66.38      100.27     57.24 o
   2   1  14       15.15      -53.14     53.14 o
   3   1  14       23.91       62.07     56.75 o
   4   1  14       74.01      -62.59     76.87 o
   5   1  14        1.23       46.87    134.51 o
   6   1  14       20.64      -32.53     80.12 o
   7   1  14        3.89      -33.04    131.18 o
   8   1  14       17.59      194.08    102.98 o
   9   1  14        0.59      209.76    106.89 o
 -15   2  14      130.77       78.18     76.43 o
 -14   2  14        3.42      -14.19    124.48 o
 -13   2  14       73.47       30.38     72.47 o
 -12   2  14      261.28      318.03     73.62 o
 -11   2  14       15.58      -22.07     46.02 o
 -10   2  14      116.03      172.58     55.11 o
  -9   2  14       15.63      -11.25     45.08 o
  -8   2  14        7.12        1.49     42.84 o
  -7   2  14        3.99       -1.11     44.32 o
  -6   2  14      152.50      156.17     49.81 o
  -5   2  14       28.49       -9.36     42.54 o
  -4   2  14        1.34      -44.80     53.05 o
  -3   2  14       14.88       11.37     50.27 o
  -2   2  14      182.28       89.27     53.22 o
  -1   2  14        2.58       33.19     95.15 o
   0   2  14       69.56       42.99     55.02 o
   1   2  14      221.52      272.23     65.38 o
   2   2  14       26.91      -57.82     57.82 o
   3   2  14        1.89       29.72     59.20 o
   4   2  14       21.61      100.65     66.87 o
   5   2  14       12.18       61.43     63.54 o
   6   2  14        1.86       65.47     85.70 o
   7   2  14      311.18      446.86    108.69 o
   8   2  14      103.29       68.86     97.12 o
 -15   3  14        3.88      227.89    135.64 o
 -14   3  14       14.95        2.23     82.05 o
 -13   3  14        8.27      127.33     81.13 o
 -12   3  14        0.11      -26.29     63.05 o
 -11   3  14       48.85       55.07     58.65 o
 -10   3  14       18.70       34.40     62.64 o
  -9   3  14        0.89      -43.48     43.48 o
  -8   3  14      494.82      505.02     62.98 o
  -7   3  14       78.47      153.56     51.10 o
  -6   3  14        8.55       44.25     48.48 o
  -5   3  14      274.27      546.89     73.64 o
  -4   3  14        0.20        5.11     51.88 o
  -3   3  14        7.74       47.15     55.51 o
  -2   3  14      224.37      491.77     78.39 o
  -1   3  14        0.69       19.76     63.06 o
   0   3  14       50.07       31.41     53.48 o
   1   3  14       84.52      196.51     68.67 o
   2   3  14       48.01       33.00     58.08 o
   3   3  14        8.07       36.44     60.81 o
   4   3  14       18.84       89.27     66.02 o
   5   3  14       22.06       -0.80    120.49 o
   6   3  14        9.48      -15.61     64.00 o
   7   3  14       68.47      -25.94     83.15 o
   8   3  14       21.67       32.92     90.94 o
 -13   4  14        7.83       69.89     80.10 o
 -12   4  14       73.87       92.52     67.24 o
 -11   4  14        0.20       -6.46     57.78 o
 -10   4  14       84.04       48.13     57.86 o
  -9   4  14      256.85      225.96     91.87 o
  -8   4  14       63.81       55.72     46.02 o
  -7   4  14       49.97      182.82     49.80 o
  -6   4  14        2.54      -39.37     39.37 o
  -5   4  14        6.26      -47.70     47.70 o
  -4   4  14        1.04       70.10     46.26 o
  -3   4  14      131.61      242.26     65.07 o
  -2   4  14      273.80      305.83     68.45 o
  -1   4  14       17.49       20.25     56.18 o
   0   4  14       28.37       42.31     74.57 o
   1   4  14      314.45      270.53     70.22 o
   2   4  14       35.92      -57.14     57.14 o
   3   4  14       54.80       29.90     67.75 o
   4   4  14      107.39      100.24     83.42 o
   5   4  14        4.44        9.36     69.22 o
   6   4  14       17.19       93.72     92.69 o
 -12   5  14       18.82      136.08     70.28 o
 -11   5  14        6.22       26.91     62.91 o
 -10   5  14        0.23       26.76     60.51 o
  -9   5  14        9.49       11.05     48.09 o
  -8   5  14       12.15       -6.12     46.98 o
  -7   5  14       29.06       29.60     70.20 o
  -6   5  14        0.19      -33.79     42.84 o
  -5   5  14      187.05      135.06     72.94 o
  -4   5  14      117.07      152.19     55.33 o
  -3   5  14        1.61       56.25     69.00 o
  -2   5  14       25.87       63.26     91.44 o
  -1   5  14        8.57       -1.01     67.79 o
   0   5  14        0.61      -62.43     62.43 o
   1   5  14        3.44       59.63     73.18 o
   2   5  14       20.21       -9.08     68.75 o
   3   5  14       41.47      -67.47     67.47 o
   4   5  14       13.25        4.13     79.23 o
   5   5  14       16.35       12.23     78.30 o
  -9   6  14        0.12        9.36     52.80 o
  -8   6  14        0.56       -0.77     49.89 o
  -7   6  14       48.78       72.13     70.29 o
  -6   6  14       41.32       32.51     49.33 o
  -5   6  14       21.52      -46.12     46.12 o
  -4   6  14       27.57       29.29     60.09 o
  -3   6  14      123.08       99.31     55.76 o
  -2   6  14       11.25      -36.40     68.66 o
  -1   6  14       29.42       40.36     70.34 o
   0   6  14        3.36      -73.43     73.43 o
   1   6  14       43.88      133.26     81.91 o
   2   6  14       58.35       32.85     78.38 o
 -15   0  15       66.84      178.57     96.29 o
 -13   0  15       20.53      -72.24     72.24 o
 -11   0  15       50.00       34.43     70.56 o
  -9   0  15      284.52      576.12     93.95 o
  -7   0  15        4.94      -26.71     50.57 o
  -5   0  15      118.00        4.50     49.08 o
  -3   0  15      223.27      540.63    142.07 o
  -1   0  15       99.19      -14.30     82.30 o
   1   0  15       38.44      109.14    103.41 o
   3   0  15        0.12     -101.78    101.78 o
   5   0  15       18.51      -67.93    120.76 o
   7   0  15        0.37      -60.96    133.08 o
 -15   1  15        7.99       33.08     89.02 o
 -14   1  15        6.32      -70.57     70.57 o
 -13   1  15       59.93      149.01     70.51 o
 -12   1  15      125.75       75.71     62.82 o
 -11   1  15        3.94      -22.52     54.70 o
 -10   1  15        1.36      -24.09     56.38 o
  -9   1  15       75.54       83.54     44.43 o
  -8   1  15       27.78       47.25     60.51 o
  -7   1  15       74.36      107.17     44.49 o
  -6   1  15        0.42      -32.58     37.95 o
  -5   1  15        0.65       80.22     40.93 o
  -4   1  15        6.57      -40.51     50.89 o
  -3   1  15      265.11      251.88     64.93 o
  -2   1  15       25.77       11.31     51.70 o
  -1   1  15      117.48      -16.26     54.93 o
   0   1  15      271.26      234.33     65.31 o
   1   1  15      488.26      345.98     72.40 o
   2   1  15        0.08      -55.79     55.79 o
   3   1  15       73.88      225.78     92.28 o
   4   1  15        0.40       25.57     88.29 o
   5   1  15       30.90      -61.86     83.62 o
   6   1  15       87.27      -34.44    150.43 o
   7   1  15        0.08      -26.34    108.29 o
 -14   2  15        2.32      -34.47     81.52 o
 -13   2  15       31.13      189.43     85.42 o
 -12   2  15       15.69        4.52     80.91 o
 -11   2  15        1.34       53.17     61.39 o
 -10   2  15        6.37        9.67     51.96 o
  -9   2  15        0.00       25.79     48.62 o
  -8   2  15      180.11      156.98     55.19 o
  -7   2  15       62.89       53.36     47.98 o
  -6   2  15      155.33      105.97     49.88 o
  -5   2  15        3.69       28.87     47.84 o
  -4   2  15        0.16      124.96     93.34 o
  -3   2  15       16.64        5.71     70.05 o
  -2   2  15      142.01      212.76     63.00 o
  -1   2  15      484.58      531.91     78.54 o
   0   2  15       35.95      -53.65     53.65 o
   1   2  15       10.75       66.39     60.64 o
   2   2  15       81.93       78.53     63.89 o
   3   2  15      111.50       -5.67     63.25 o
   4   2  15        0.38       25.96     82.90 o
   5   2  15        0.62      134.38     95.77 o
   6   2  15       33.72      104.98     93.93 o
   7   2  15        9.76        9.58     97.00 o
 -14   3  15        8.87     -104.97    115.65 o
 -13   3  15        0.49      -43.05     81.69 o
 -12   3  15       55.99       -8.35     80.07 o
 -11   3  15        9.51       32.01     62.50 o
 -10   3  15        0.03       -1.17     57.75 o
  -9   3  15        7.09      -45.47     45.47 o
  -8   3  15       31.03       14.30     63.43 o
  -7   3  15        8.03       39.53     53.09 o
  -6   3  15        0.15      -44.10     44.10 o
  -5   3  15       67.71       28.65     48.12 o
  -4   3  15        1.41       -1.45     71.55 o
  -3   3  15        8.31      -51.48     51.48 o
  -2   3  15      111.82       49.68     68.64 o
  -1   3  15       18.92       40.55     60.94 o
   0   3  15        0.79      -23.40     54.16 o
   1   3  15       38.64        4.00     63.59 o
   2   3  15        4.53      -53.05     57.84 o
   3   3  15       30.41       55.09     98.26 o
   4   3  15       78.11      150.32     71.81 o
   5   3  15        1.37      -38.97     67.41 o
   6   3  15       10.78       -5.04     91.90 o
 -12   4  15       29.78       83.49     70.49 o
 -11   4  15       57.35       25.07     84.47 o
 -10   4  15        3.58      -57.76     57.76 o
  -9   4  15        3.23      -52.34     52.34 o
  -8   4  15        3.45      108.74     59.94 o
  -7   4  15       40.01       92.65     68.60 o
  -6   4  15       38.17       51.75     54.30 o
  -5   4  15       80.88      118.30     78.55 o
  -4   4  15        0.13      -19.26     46.85 o
  -3   4  15       88.39       11.18     58.49 o
  -2   4  15       10.21      129.07     63.78 o
  -1   4  15       10.37      -26.93     59.26 o
   0   4  15       94.46      152.05     66.93 o
   1   4  15       27.93        7.01     64.18 o
   2   4  15       12.62        7.69     65.73 o
   3   4  15       18.20       32.99     68.04 o
   4   4  15        6.26      -39.49     69.91 o
   5   4  15       52.86      111.90     79.76 o
 -10   5  15       35.37      113.45     68.66 o
  -9   5  15       47.61      120.16     66.18 o
  -8   5  15        1.16      -21.02     57.58 o
  -7   5  15      122.75      253.14     66.67 o
  -6   5  15      121.21       37.43     56.60 o
  -5   5  15        0.77      -52.73     52.73 o
  -4   5  15        5.42      -15.71     53.41 o
  -3   5  15       49.44       55.26     91.64 o
  -2   5  15       32.52     -123.48    150.59 o
  -1   5  15        5.72       65.64    124.95 o
   0   5  15      104.01      144.40     81.20 o
   1   5  15      167.07      120.23     79.80 o
   2   5  15       12.42      -73.90     73.90 o
   3   5  15       17.79      -45.35     82.12 o
  -7   6  15        7.95        9.71     61.05 o
  -6   6  15       23.60       20.82     60.72 o
  -5   6  15       10.63      -29.32     92.01 o
  -4   6  15        1.54      -53.48     53.48 o
  -3   6  15        5.78      -28.14     58.05 o
  -2   6  15       88.94      -12.97     75.67 o
  -1   6  15       62.68      -33.87    105.81 o
 -14   0  16       31.04      -14.02     79.63 o
 -12   0  16        0.02      -69.46     69.46 o
 -10   0  16       82.26      -38.20     86.02 o
  -8   0  16       21.84      -77.38     92.22 o
  -6   0  16       69.00      221.38     79.67 o
  -4   0  16       70.21       23.46     50.79 o
  -2   0  16       20.58        4.34    112.16 o
   0   0  16      600.89      748.75    163.21 o
   2   0  16        1.46      -95.82    102.79 o
   4   0  16       11.41      225.18    145.09 o
   6   0  16       43.73       15.03    140.44 o
 -14   1  16        2.85      -69.17     69.49 o
 -13   1  16       58.21      -12.21     64.81 o
 -12   1  16        1.45       67.88     66.61 o
 -11   1  16       10.52       39.10     60.16 o
 -10   1  16       57.85       60.97     61.99 o
  -9   1  16       45.48      102.93     60.44 o
  -8   1  16       29.65      -47.35     47.35 o
  -7   1  16       36.60       56.29     48.75 o
  -6   1  16       24.02       29.12     48.16 o
  -5   1  16       15.46       -7.96     47.37 o
  -4   1  16      135.67      127.25     63.57 o
  -3   1  16       12.13      -30.76     64.60 o
  -2   1  16       24.02       31.30     59.95 o
  -1   1  16      153.35      211.73     68.27 o
   0   1  16      109.34      219.05     69.24 o
   1   1  16       15.61      141.87     88.13 o
   2   1  16        0.84      -94.70     94.70 o
   3   1  16       21.19       37.15     86.19 o
   4   1  16       27.42       82.48     97.48 o
   5   1  16        6.81       -6.64     91.83 o
   6   1  16        1.37      146.01    102.99 o
 -13   2  16        1.03      -36.81     78.84 o
 -12   2  16       13.94        7.74     75.14 o
 -11   2  16        7.73       35.73     65.70 o
 -10   2  16       10.56      -60.00     60.00 o
  -9   2  16       19.15      -45.50     60.18 o
  -8   2  16       15.68       88.51     53.45 o
  -7   2  16       22.63       95.41     62.19 o
  -6   2  16       44.36      -41.54     46.85 o
  -5   2  16       84.98       58.59     51.02 o
  -4   2  16        5.85      -12.22     58.22 o
  -3   2  16       40.21      103.18     72.28 o
  -2   2  16        2.69        8.98     56.36 o
  -1   2  16       50.44      142.55     65.87 o
   0   2  16       74.61       86.80     65.77 o
   1   2  16       34.11      -18.35     65.31 o
   2   2  16        3.99      -29.68     63.35 o
   3   2  16        2.77      -24.45     86.04 o
   4   2  16      119.05      239.13    103.47 o
   5   2  16       66.36      116.28    206.98 o
 -12   3  16       17.40      -69.48     74.50 o
 -11   3  16        2.09      -45.56    180.53 o
 -10   3  16       28.18       75.84     65.02 o
  -9   3  16        1.10      -28.25     58.05 o
  -8   3  16       35.46       52.57     54.84 o
  -7   3  16        5.73       37.29     50.28 o
  -6   3  16       22.95       36.01     50.81 o
  -5   3  16      214.83      230.17     57.49 o
  -4   3  16        0.06      -21.48     61.48 o
  -3   3  16      122.30      175.32     65.78 o
  -2   3  16        3.99      -41.25     58.57 o
  -1   3  16       11.13      114.71     64.54 o
   0   3  16        7.74      -17.32     93.65 o
   1   3  16       15.12      -37.82     66.38 o
   2   3  16       14.23       52.25     69.80 o
   3   3  16        5.91       16.87     68.63 o
   4   3  16       24.15      -40.74     92.19 o
   5   3  16        4.91      -48.66     98.85 o
 -11   4  16        3.27       62.86     69.67 o
 -10   4  16        6.90      -13.99     62.67 o
  -9   4  16       63.35       97.88     67.18 o
  -8   4  16       87.23       54.79     62.10 o
  -7   4  16        1.73      -63.83     63.83 o
  -6   4  16       42.19        5.04     58.42 o
  -5   4  16        3.96       13.29     57.39 o
  -4   4  16       25.19       36.15     53.02 o
  -3   4  16       15.09       46.89     86.60 o
  -2   4  16       56.95      -56.50     90.33 o
  -1   4  16        2.12       39.41     67.33 o
   0   4  16       10.40      -62.19     62.19 o
   1   4  16       95.91       11.50     68.63 o
   2   4  16       57.22      119.40     77.87 o
   3   4  16        9.54       14.97     75.56 o
  -8   5  16        8.70       80.05     68.23 o
  -7   5  16       69.54      -27.70     59.73 o
  -6   5  16       56.90       78.57     64.23 o
  -5   5  16        6.72      -18.52     60.87 o
  -4   5  16        2.76       74.25     67.93 o
  -3   5  16        7.36      -29.62     72.55 o
  -2   5  16       24.94       43.98     81.18 o
  -1   5  16        0.32       73.61     81.81 o
   0   5  16        0.70      -71.66     71.66 o
   1   5  16       26.37       58.10     83.25 o
 -13   0  17       78.36      -78.62    127.27 o
 -11   0  17       14.49      -36.10    120.76 o
  -9   0  17        8.96       46.94    121.77 o
  -7   0  17      394.72      426.66    136.49 o
  -5   0  17        2.51     -106.51    106.51 o
  -3   0  17        0.02      137.49    124.40 o
  -1   0  17      106.11      -73.59    117.74 o
   1   0  17        1.18       54.30    130.45 o
   3   0  17       22.58     -132.15    132.15 o
 -13   1  17       67.46       53.19     77.66 o
 -12   1  17        0.14       29.36     71.57 o
 -11   1  17        1.16      -40.04     64.64 o
 -10   1  17       30.44       22.18     67.12 o
  -9   1  17       38.90       22.50     65.47 o
  -8   1  17        0.15        4.12     61.39 o
  -7   1  17       24.34      -54.19     58.95 o
  -6   1  17        4.51      -43.22     47.32 o
  -5   1  17       12.01      124.50     57.08 o
  -4   1  17        2.18      -49.76     49.76 o
  -3   1  17       82.58       98.80     65.77 o
  -2   1  17       14.47       79.13     85.41 o
  -1   1  17       27.38      -33.06    100.78 o
   0   1  17       14.87      117.46     87.64 o
   1   1  17        3.85       44.97     87.87 o
   2   1  17       17.54      110.40     96.07 o
   3   1  17       18.75      -98.81    160.81 o
   4   1  17       47.33      -77.12    146.71 o
 -12   2  17        0.02       35.92     86.97 o
 -11   2  17       61.98      169.37    105.56 o
 -10   2  17      128.11      111.10     79.76 o
  -9   2  17       11.54       25.84     65.17 o
  -8   2  17       71.50       78.51     57.01 o
  -7   2  17        0.03       61.52     54.91 o
  -6   2  17        0.46      -46.29     46.29 o
  -5   2  17        4.58       54.61     51.52 o
  -4   2  17       12.33       26.05     59.84 o
  -3   2  17       59.27      241.98     74.24 o
  -2   2  17       28.71       68.71     65.48 o
  -1   2  17        0.72      -33.65     60.67 o
   0   2  17        1.73      149.49     71.41 o
   1   2  17        0.29      -73.25    107.21 o
   2   2  17       10.77     -102.99    102.99 o
   3   2  17       43.89      -95.04     95.04 o
   4   2  17       56.24      -46.29     97.71 o
 -11   3  17        6.41      -48.53     85.63 o
 -10   3  17       10.82       69.35     86.23 o
  -9   3  17       60.38      -25.08     63.66 o
  -8   3  17        3.53      -49.76     60.76 o
  -7   3  17       57.03       22.86     56.24 o
  -6   3  17        0.17       12.93     83.56 o
  -5   3  17      133.89       81.89     55.93 o
  -4   3  17       78.61       98.00     55.46 o
  -3   3  17       32.91       43.37     64.31 o
  -2   3  17      124.09       78.67     67.41 o
  -1   3  17        6.30      -33.75     66.59 o
   0   3  17       26.79       30.25    108.15 o
   1   3  17        3.86       47.65     74.13 o
   2   3  17       20.22        9.40     96.94 o
   3   3  17       11.81      -93.83    103.33 o
  -9   4  17        4.99       89.32     72.41 o
  -8   4  17        2.24       32.40     65.58 o
  -7   4  17      110.63      201.23     72.02 o
  -6   4  17        2.01      -19.68     60.73 o
  -5   4  17       25.31       59.18     63.05 o
  -4   4  17        0.38       22.03     67.02 o
  -3   4  17        1.54      -27.33     79.92 o
  -2   4  17       11.87      -67.57     79.14 o
  -1   4  17        2.88       48.43     83.75 o
   0   4  17       14.61       56.17     85.55 o
   1   4  17       12.49       10.44     85.49 o
 -10   0  18       91.83      147.80    140.28 o
  -8   0  18       18.36      106.82    128.04 o
  -6   0  18       35.22      -79.32    113.33 o
  -4   0  18        0.48      -78.70    103.80 o
  -2   0  18        8.79      -48.18    124.95 o
   0   0  18      172.66       56.62    129.52 o
   2   0  18        1.23      128.90    150.43 o
 -11   1  18       56.25      -15.61     68.23 o
 -10   1  18       12.06       81.97     71.41 o
  -9   1  18        0.26        9.64     67.36 o
  -8   1  18       29.36       99.35     90.57 o
  -7   1  18       33.89      -25.95    126.07 o
  -6   1  18       24.12       47.74     85.24 o
  -5   1  18      125.85      159.58     96.72 o
  -4   1  18        9.90      -66.04     78.02 o
  -3   1  18       49.44       73.90     90.19 o
  -2   1  18       10.51        5.06     86.43 o
  -1   1  18       30.82       15.86     88.90 o
   0   1  18       27.93       64.08     92.88 o
   1   1  18       10.32       62.67     95.78 o
   2   1  18        0.87      172.52    103.65 o
 -10   2  18        4.58       25.53     85.38 o
  -9   2  18        6.60       19.67     70.44 o
  -8   2  18        9.31        2.91     69.11 o
  -7   2  18        1.43      119.39     72.60 o
  -6   2  18        9.73      -54.93     54.93 o
  -5   2  18       77.62       54.50     57.11 o
  -4   2  18       15.84      -50.98     65.42 o
  -3   2  18      113.26      177.39     75.54 o
  -2   2  18       77.21       30.51     93.25 o
  -1   2  18        1.43      -82.15     90.40 o
   0   2  18        1.67       50.18     96.57 o
   1   2  18       12.96     -134.36    134.36 o
  -9   3  18       20.15      -76.55     76.55 o
  -8   3  18        8.58       27.44     68.82 o
  -7   3  18       30.48       10.87     66.80 o
  -6   3  18        0.86      116.54     68.69 o
  -5   3  18        0.52       83.20     60.63 o
  -4   3  18       12.76      137.97     61.40 o
  -3   3  18        8.00       15.33     70.21 o
  -2   3  18       18.39      -14.13     67.35 o
  -1   3  18       29.11       54.13     84.35 o
   0   3  18        1.00       16.34     99.04 o
  -9   0  19        3.69       60.96    139.35 o
  -7   0  19       30.78       -9.68    127.50 o
  -5   0  19       67.62      -63.67    129.83 o
  -3   0  19        1.35     -121.93    121.93 o
  -1   0  19       26.90       60.03    139.66 o
  -8   1  19        1.69      -50.39     86.01 o
  -7   1  19        2.54       90.49     94.25 o
  -6   1  19        3.57      -98.65     98.65 o
  -5   1  19        9.79      -86.74     86.74 o
  -4   1  19       12.33     -116.24    175.80 o
  -3   1  19      177.36      135.31    124.98 o
  -2   1  19       26.24      104.94    103.46 o
  -1   1  19       17.07      -92.76     92.76 o
  -7   2  19        2.87       88.37     98.26 o
  -6   2  19        6.55       -7.81     95.71 o
  -5   2  19       24.28      103.84     95.27 o
  -4   2  19        0.87       37.93     83.65 o
  -3   2  19       43.32      114.45    100.22 o
  -2   2  19        2.01      125.45    105.93 o
 
